# Supplementary material for: Evidence for a serpentinized plate interface favouring continental subduction
Source: Nat Commun. 2020 May 1;11:2171. doi: 10.1038/s41467-020-15904-7 (PMC7195360; doi:10.1038/s41467-020-15904-7)
Supplement: Supplementary file 3 — Supplementary Data 1 [file 41467_2020_15904_MOESM3_ESM.zip]

Archive with 8 entries (7 files):
- Supplementary Data 1/
- __MACOSX/._Supplementary Data 1
- Supplementary Data 1/.DS_Store
- __MACOSX/Supplementary Data 1/._.DS_Store
- Supplementary Data 1/Supplementary Data1.txt
- __MACOSX/Supplementary Data 1/._Supplementary Data1.txt
- Supplementary Data 1/Readme.txt
- __MACOSX/Supplementary Data 1/._Readme.txt
