# Supplementary material for: Evidence for a serpentinized plate interface favouring continental subduction
Source: Nat Commun. 2020 May 1;11:2171. doi: 10.1038/s41467-020-15904-7 (PMC7195360; doi:10.1038/s41467-020-15904-7)
Supplement: Supplementary file 3 — Supplementary Data 1 [file 41467_2020_15904_MOESM3_ESM.zip › Supplementary Data 1/Supplementary Data1.txt]

47.025000  3.975000  2.930129  2.952628  2.956412  2.958388  2.980104  2.964006  2.976035  2.984220  3.012002  3.023789  3.167728  3.266966  3.423648  3.565069  3.669449  3.739764  3.801672  3.838840  3.858992  3.873117  3.892740  3.892852  3.881493  3.859091  3.832869  3.805707  3.800017  3.791626  3.794628  3.788646  3.770919  3.779542  3.749416  3.719864  3.710291
47.025000  4.125000  2.877937  2.907883  2.937566  2.949746  2.958331  2.949008  2.950472  2.954761  2.997553  3.020854  3.167279  3.242321  3.366478  3.513005  3.624800  3.703697  3.788315  3.830638  3.863229  3.879104  3.900280  3.898736  3.884923  3.861233  3.833973  3.804115  3.795841  3.785526  3.785667  3.777249  3.760526  3.768153  3.737753  3.711725  3.706055
47.025000  4.275000  2.835466  2.861193  2.891140  2.895030  2.904121  2.911478  2.923079  2.942132  3.013572  3.090744  3.258310  3.338576  3.439245  3.560752  3.644512  3.709060  3.789986  3.839981  3.874105  3.889960  3.910835  3.907906  3.890499  3.864949  3.838453  3.806335  3.795779  3.783364  3.779578  3.768175  3.749151  3.757122  3.727580  3.704213  3.702358
47.025000  4.425000  2.797161  2.838030  2.860513  2.855389  2.860104  2.876586  2.900064  2.940989  3.047711  3.163822  3.353782  3.428830  3.508286  3.629131  3.692138  3.743265  3.805962  3.856380  3.885793  3.898435  3.916635  3.914505  3.892731  3.867019  3.840954  3.809713  3.796714  3.782478  3.773993  3.761954  3.740187  3.745486  3.719027  3.696618  3.698235
47.025000  4.575000  2.770192  2.820109  2.845588  2.833053  2.836552  2.852506  2.885604  2.955973  3.082850  3.209184  3.400889  3.467353  3.547822  3.674159  3.732053  3.772695  3.823357  3.870538  3.897203  3.906323  3.920784  3.916400  3.892077  3.867311  3.840690  3.809500  3.795640  3.779921  3.767497  3.755829  3.732663  3.734824  3.710772  3.689382  3.694337
47.025000  4.725000  2.750463  2.810519  2.838862  2.827682  2.827028  2.842328  2.885747  2.969135  3.097908  3.227138  3.415805  3.476686  3.569126  3.696669  3.752520  3.791249  3.831790  3.880300  3.907003  3.913248  3.924501  3.919039  3.891555  3.867604  3.839682  3.807718  3.792423  3.776904  3.761770  3.751268  3.727557  3.726116  3.703568  3.683739  3.691586
47.025000  4.875000  2.728483  2.804838  2.821671  2.813145  2.816456  2.830291  2.869995  2.956742  3.089944  3.225929  3.423217  3.471683  3.568251  3.700221  3.758907  3.796150  3.834315  3.882645  3.910883  3.916078  3.926082  3.922180  3.892818  3.868694  3.839354  3.805287  3.788320  3.773249  3.756507  3.746426  3.722969  3.718641  3.698049  3.679421  3.689181
47.025000  5.025000  2.714977  2.798352  2.806193  2.799458  2.806988  2.816610  2.854851  2.944044  3.069792  3.215505  3.406788  3.462632  3.572876  3.710894  3.769666  3.801018  3.837645  3.882407  3.911243  3.913952  3.920182  3.917395  3.889963  3.864487  3.839221  3.803895  3.786061  3.771837  3.752907  3.742786  3.721261  3.713193  3.693359  3.675857  3.687353
47.025000  5.175000  2.712178  2.794850  2.797422  2.793509  2.806583  2.812673  2.843223  2.914620  3.041293  3.199239  3.380015  3.445180  3.576138  3.719429  3.780393  3.805040  3.840311  3.879394  3.905218  3.907840  3.908005  3.905077  3.879319  3.855777  3.833329  3.799930  3.782379  3.767640  3.748002  3.736588  3.718482  3.707262  3.688482  3.672836  3.686398
47.025000  5.325000  2.714099  2.802577  2.792483  2.786099  2.802971  2.808203  2.821841  2.872344  2.995356  3.151955  3.340171  3.436160  3.580961  3.725220  3.783452  3.798663  3.832059  3.870049  3.893955  3.898287  3.893807  3.892125  3.869225  3.846929  3.829418  3.795546  3.776673  3.762600  3.742271  3.729753  3.715146  3.704058  3.684572  3.670527  3.685110
47.025000  5.475000  2.715522  2.808506  2.792976  2.784966  2.795186  2.799056  2.809852  2.843113  2.978249  3.127735  3.314437  3.422329  3.584300  3.717114  3.777864  3.792630  3.826239  3.863297  3.884303  3.890362  3.882468  3.879299  3.860060  3.840266  3.825691  3.790740  3.770396  3.756682  3.736073  3.722989  3.712174  3.701771  3.681777  3.668653  3.684426
47.025000  5.625000  2.707027  2.801459  2.790505  2.779937  2.783093  2.776435  2.787765  2.828357  2.983499  3.129529  3.293458  3.418159  3.590132  3.718800  3.769731  3.786441  3.817501  3.851147  3.871194  3.881356  3.868119  3.864259  3.849692  3.830880  3.816706  3.780814  3.761305  3.750347  3.730174  3.717263  3.710141  3.699109  3.677515  3.666919  3.684133
47.025000  5.775000  2.711035  2.790191  2.782621  2.778836  2.778363  2.764110  2.785926  2.832048  2.975719  3.104226  3.238580  3.397910  3.566678  3.692923  3.758983  3.781879  3.809181  3.838135  3.855047  3.867471  3.852513  3.849497  3.837064  3.819535  3.807050  3.772358  3.753763  3.742738  3.722750  3.711112  3.706429  3.695898  3.672911  3.664864  3.681675
47.025000  5.925000  2.727819  2.794320  2.789778  2.785491  2.776002  2.765697  2.799548  2.860208  2.995455  3.122177  3.231214  3.389119  3.566459  3.686492  3.758949  3.783481  3.806356  3.833144  3.844223  3.854049  3.838144  3.834224  3.826191  3.809814  3.799698  3.769225  3.751854  3.739608  3.720121  3.708687  3.703100  3.691861  3.668458  3.663104  3.678717
47.025000  6.075000  2.737191  2.798186  2.806444  2.799585  2.797518  2.793773  2.831159  2.915643  3.045190  3.152865  3.242661  3.388506  3.566591  3.694001  3.774377  3.792911  3.808403  3.826039  3.831917  3.836848  3.821719  3.820399  3.814909  3.800653  3.791132  3.766925  3.751070  3.738782  3.718823  3.707124  3.701473  3.688148  3.663906  3.660943  3.676543
47.025000  6.225000  2.734709  2.767971  2.793666  2.791057  2.801985  2.806695  2.851062  2.942439  3.068344  3.141258  3.225308  3.373587  3.569100  3.701190  3.772438  3.792722  3.805725  3.813483  3.817209  3.821317  3.808950  3.810160  3.804810  3.794101  3.787478  3.767898  3.751109  3.738708  3.717424  3.707219  3.701912  3.685499  3.659348  3.658285  3.674302
47.025000  6.375000  2.733295  2.769484  2.781166  2.781580  2.776680  2.781343  2.824383  2.933262  3.059070  3.124850  3.219774  3.341487  3.558280  3.692900  3.767726  3.781436  3.793644  3.798511  3.799148  3.805133  3.799304  3.803525  3.800360  3.792069  3.786856  3.770610  3.752527  3.738948  3.718200  3.708843  3.703166  3.685002  3.656062  3.656711  3.672835
47.025000  6.525000  2.761818  2.802083  2.796001  2.803799  2.795744  2.797254  2.840906  2.940864  3.043318  3.126039  3.218441  3.321778  3.539643  3.658719  3.757571  3.776245  3.785809  3.791776  3.791845  3.799493  3.796616  3.795913  3.795147  3.786787  3.783850  3.773705  3.752334  3.737353  3.718284  3.712243  3.702909  3.682548  3.654006  3.656572  3.672484
47.025000  6.675000  2.735078  2.788379  2.790763  2.811966  2.809331  2.802406  2.839597  2.906157  3.005162  3.104518  3.189848  3.294969  3.492567  3.608965  3.721615  3.758685  3.776599  3.793620  3.794581  3.803239  3.799844  3.791246  3.792929  3.784764  3.782677  3.774466  3.749373  3.736498  3.720752  3.716600  3.703900  3.679660  3.651173  3.656705  3.673035
47.025000  6.825000  2.738405  2.753080  2.770872  2.793342  2.779341  2.767179  2.814812  2.836091  2.918757  3.046199  3.134208  3.280432  3.456810  3.591535  3.681348  3.728773  3.752584  3.783360  3.789562  3.802809  3.799711  3.791137  3.793540  3.783935  3.783288  3.777844  3.748998  3.735859  3.721450  3.718172  3.704635  3.678043  3.649884  3.657450  3.673865
47.025000  6.975000  2.781369  2.763444  2.793625  2.796697  2.797128  2.792165  2.832860  2.855614  2.917873  3.019230  3.089308  3.196151  3.344027  3.510198  3.628325  3.697630  3.733061  3.780462  3.784667  3.805865  3.803531  3.793360  3.797340  3.788216  3.786777  3.779141  3.746208  3.736426  3.724045  3.720645  3.704412  3.677627  3.650775  3.661394  3.675911
47.025000  7.125000  2.709108  2.703622  2.732846  2.739265  2.757926  2.766775  2.799368  2.825427  2.866069  2.919956  2.998282  3.159139  3.316458  3.450155  3.580447  3.653923  3.713108  3.775960  3.775544  3.800448  3.800569  3.795429  3.796785  3.784596  3.783580  3.777378  3.747636  3.739557  3.730943  3.725418  3.704767  3.676910  3.651528  3.665488  3.679005
47.025000  7.275000  2.613028  2.628845  2.668059  2.683816  2.721891  2.729223  2.742120  2.783732  2.821218  2.875446  2.923019  3.123640  3.325489  3.434879  3.577995  3.667568  3.715867  3.768437  3.765595  3.786895  3.795211  3.796285  3.792499  3.778538  3.778136  3.771110  3.744073  3.738297  3.733068  3.726419  3.704267  3.675565  3.651417  3.669360  3.682815
47.025000  7.425000  2.612426  2.630654  2.641747  2.647541  2.689778  2.704777  2.723397  2.767258  2.805132  2.836005  2.883898  3.106750  3.346519  3.451373  3.610889  3.719563  3.759820  3.768113  3.759900  3.779913  3.787873  3.791211  3.785356  3.767520  3.768328  3.761965  3.737294  3.734127  3.728988  3.723167  3.701275  3.671497  3.649107  3.671102  3.686066
47.025000  7.575000  2.640746  2.670277  2.629997  2.648953  2.678651  2.700847  2.720029  2.749603  2.777159  2.794924  2.869132  3.097633  3.335680  3.467430  3.592958  3.696422  3.746967  3.744379  3.744545  3.771804  3.777390  3.784323  3.776629  3.755452  3.755341  3.752110  3.732287  3.732424  3.727576  3.721295  3.699904  3.669424  3.647442  3.671665  3.689118
47.025000  7.725000  2.644199  2.692862  2.679324  2.701319  2.726932  2.742283  2.746228  2.744911  2.763345  2.770571  2.840611  3.043219  3.257939  3.411228  3.514187  3.639894  3.691036  3.698093  3.725048  3.753908  3.762018  3.776239  3.769615  3.747144  3.745198  3.743168  3.729876  3.730476  3.727067  3.721507  3.700327  3.667005  3.647415  3.676180  3.694617
47.025000  7.875000  2.689736  2.687911  2.699632  2.729806  2.734473  2.743792  2.756311  2.766150  2.799839  2.810690  2.849026  3.023017  3.179339  3.286163  3.403002  3.541798  3.609601  3.653557  3.709003  3.733962  3.750224  3.770781  3.762737  3.739719  3.738172  3.737206  3.727103  3.729741  3.728834  3.723335  3.702441  3.666961  3.646375  3.680393  3.698702
47.025000  8.025000  2.696658  2.697065  2.701002  2.721384  2.708886  2.718259  2.712241  2.729720  2.753772  2.764480  2.814972  2.987374  3.143184  3.258897  3.382553  3.487297  3.544290  3.615666  3.682311  3.711363  3.737628  3.770019  3.757798  3.736680  3.736717  3.737323  3.731060  3.733811  3.733670  3.726549  3.706809  3.669174  3.648295  3.685011  3.704165
47.025000  8.175000  2.650064  2.676231  2.690750  2.711529  2.715506  2.726522  2.743016  2.746384  2.778397  2.802366  2.831754  2.985295  3.099821  3.229431  3.348182  3.451737  3.526839  3.608712  3.669116  3.699894  3.731228  3.762879  3.754291  3.736836  3.734060  3.738991  3.734373  3.736629  3.737183  3.730255  3.710932  3.670157  3.650296  3.687479  3.708755
47.025000  8.325000  2.623631  2.695024  2.761431  2.755104  2.773020  2.789041  2.788977  2.782091  2.794012  2.824933  2.864665  3.010747  3.115930  3.220448  3.347143  3.453965  3.541170  3.603264  3.660584  3.697420  3.732990  3.762455  3.749173  3.734765  3.730616  3.735183  3.732916  3.737957  3.739939  3.733062  3.714784  3.669957  3.650401  3.687287  3.709722
47.025000  8.475000  2.641910  2.709161  2.784239  2.769511  2.799697  2.814026  2.813746  2.788515  2.776004  2.812664  2.848399  2.994256  3.112361  3.261520  3.376217  3.474834  3.552769  3.604442  3.655916  3.693379  3.730718  3.762048  3.749164  3.739825  3.736031  3.737001  3.734128  3.741349  3.744232  3.737117  3.719903  3.670368  3.650502  3.685565  3.709785
47.025000  8.625000  2.632529  2.727618  2.815234  2.794057  2.803688  2.803655  2.784377  2.760788  2.745103  2.770961  2.831275  2.968498  3.130120  3.268829  3.391891  3.486393  3.554926  3.589464  3.643600  3.679386  3.728973  3.764738  3.752065  3.748573  3.748566  3.743637  3.741589  3.748857  3.749902  3.745627  3.726399  3.671165  3.650270  3.684372  3.710196
47.025000  8.775000  2.637333  2.737250  2.768461  2.784329  2.793300  2.783000  2.763111  2.745121  2.740327  2.762047  2.831758  2.944840  3.136633  3.275060  3.400956  3.483912  3.555042  3.583272  3.630578  3.663998  3.723493  3.763591  3.753776  3.756631  3.762427  3.754956  3.754925  3.762351  3.760041  3.756473  3.733043  3.675462  3.651310  3.682373  3.708948
47.025000  8.925000  2.665748  2.695308  2.741315  2.783479  2.785534  2.780401  2.776877  2.764345  2.758855  2.770906  2.832343  2.935551  3.112421  3.265600  3.411921  3.481866  3.568694  3.587381  3.628004  3.656069  3.719565  3.766665  3.761243  3.771387  3.769544  3.765504  3.763878  3.772055  3.766413  3.762755  3.740180  3.679837  3.653132  3.680638  3.705230
47.025000  9.075000  2.748938  2.767295  2.801197  2.840769  2.837919  2.837721  2.822215  2.817890  2.815035  2.826872  2.864867  2.966369  3.102674  3.262655  3.397070  3.467345  3.567552  3.586940  3.621215  3.648944  3.710129  3.761673  3.769485  3.781679  3.772613  3.776514  3.773839  3.781152  3.775547  3.769380  3.747061  3.684253  3.656356  3.680238  3.702862
47.025000  9.225000  2.829366  2.771409  2.883173  2.912432  2.892399  2.874934  2.863109  2.848282  2.859042  2.877147  2.898038  2.970462  3.073211  3.207099  3.353066  3.452380  3.561726  3.587708  3.620693  3.648983  3.703650  3.756551  3.770756  3.777488  3.779667  3.786807  3.781914  3.791413  3.784170  3.773870  3.754203  3.690486  3.662256  3.682397  3.702530
47.025000  9.375000  2.846385  2.802998  2.861248  2.892047  2.886374  2.874946  2.857299  2.839091  2.835936  2.832073  2.839316  2.909129  3.022926  3.144340  3.299635  3.432810  3.538696  3.573179  3.603141  3.639762  3.695893  3.749106  3.766213  3.777551  3.792875  3.800990  3.789483  3.802910  3.792910  3.780924  3.762454  3.698812  3.670671  3.686606  3.703905
46.875000  3.975000  2.912642  2.939491  2.917759  2.909611  2.926846  2.922786  2.958716  3.003587  3.067566  3.129922  3.238750  3.350272  3.513614  3.636818  3.719660  3.772537  3.822682  3.850511  3.863646  3.873566  3.892199  3.891810  3.885066  3.859479  3.831676  3.800235  3.790642  3.783992  3.786000  3.774402  3.760574  3.770029  3.738734  3.712760  3.704748
46.875000  4.125000  2.901590  2.917324  2.919494  2.918205  2.928256  2.926571  2.939035  2.951144  2.992253  3.056742  3.195843  3.292240  3.455678  3.596573  3.690691  3.750123  3.813305  3.846988  3.868516  3.879764  3.900110  3.898449  3.888777  3.861092  3.831849  3.798061  3.786870  3.777923  3.777503  3.764405  3.748541  3.758669  3.729026  3.705127  3.700349
46.875000  4.275000  2.841753  2.871840  2.894551  2.903672  2.914125  2.920668  2.933111  2.943194  3.007550  3.086268  3.236818  3.296700  3.421201  3.572456  3.660061  3.727324  3.807119  3.845994  3.874364  3.887895  3.910314  3.905929  3.892068  3.862791  3.832669  3.797177  3.783524  3.772631  3.770212  3.756323  3.738937  3.747748  3.719524  3.697566  3.696322
46.875000  4.425000  2.797526  2.828643  2.861480  2.869791  2.881449  2.893210  2.913403  2.951957  3.044496  3.132034  3.294133  3.343418  3.457535  3.579959  3.659511  3.727592  3.811724  3.853178  3.882709  3.894589  3.916273  3.909810  3.891125  3.863312  3.833174  3.797898  3.781368  3.767846  3.761484  3.747258  3.728362  3.736546  3.711110  3.690457  3.692861
46.875000  4.575000  2.763205  2.806117  2.834045  2.833737  2.845430  2.865999  2.895106  2.946799  3.069997  3.179965  3.362176  3.411549  3.522496  3.638402  3.698776  3.751490  3.815119  3.862415  3.890424  3.901313  3.921416  3.915078  3.890909  3.863966  3.834893  3.800005  3.781098  3.764205  3.754836  3.739982  3.720930  3.727669  3.703992  3.684302  3.689750
46.875000  4.725000  2.732441  2.785607  2.806968  2.803102  2.812483  2.836731  2.872581  2.945910  3.074631  3.205645  3.407923  3.465600  3.563204  3.689642  3.732766  3.774183  3.824946  3.872342  3.897671  3.907133  3.922873  3.917287  3.889995  3.862416  3.833584  3.798422  3.779718  3.762246  3.749986  3.735272  3.714605  3.719213  3.697263  3.678541  3.686558
46.875000  4.875000  2.701643  2.769302  2.786283  2.782318  2.788981  2.806436  2.846194  2.942530  3.076632  3.247841  3.435689  3.476268  3.568297  3.713808  3.751605  3.790877  3.832158  3.877979  3.902930  3.910543  3.921968  3.917705  3.888631  3.861120  3.833172  3.797984  3.777983  3.760499  3.746078  3.731346  3.709818  3.711397  3.690655  3.673225  3.683301
46.875000  5.025000  2.680871  2.755098  2.768247  2.764842  2.769786  2.781868  2.828111  2.922133  3.065022  3.262501  3.428812  3.466644  3.574808  3.732858  3.769122  3.803392  3.836922  3.882581  3.904553  3.908172  3.914501  3.909905  3.882409  3.856150  3.831031  3.794690  3.773259  3.755526  3.739177  3.724904  3.704847  3.704058  3.684794  3.668752  3.680645
46.875000  5.175000  2.677619  2.750577  2.750055  2.743361  2.758113  2.772398  2.809778  2.899897  3.043936  3.241963  3.390442  3.434037  3.548757  3.722163  3.773274  3.803233  3.838333  3.882910  3.901635  3.904427  3.904283  3.898905  3.874027  3.849076  3.825694  3.789814  3.769202  3.751639  3.733409  3.719383  3.702677  3.699368  3.681140  3.666310  3.679897
46.875000  5.325000  2.680634  2.751152  2.747145  2.731962  2.742890  2.752067  2.790189  2.873808  3.024470  3.207272  3.356575  3.410871  3.543524  3.712982  3.771540  3.799489  3.835879  3.874604  3.890079  3.893824  3.889431  3.884950  3.863644  3.838629  3.819281  3.783822  3.762826  3.746330  3.727617  3.713415  3.700307  3.695862  3.677693  3.664720  3.679517
46.875000  5.475000  2.681043  2.765414  2.758703  2.734745  2.731792  2.732239  2.765664  2.850846  3.007647  3.157316  3.314766  3.394098  3.540321  3.692592  3.765841  3.790601  3.826039  3.861380  3.875498  3.880706  3.873143  3.870528  3.853678  3.831072  3.813282  3.777440  3.754526  3.741244  3.721944  3.707940  3.697436  3.692504  3.673123  3.664019  3.679467
46.875000  5.625000  2.678648  2.766774  2.761027  2.741812  2.737324  2.729636  2.759924  2.844160  2.995759  3.129826  3.271390  3.378084  3.561770  3.689499  3.760612  3.781887  3.813417  3.843076  3.858440  3.866153  3.857089  3.856223  3.843794  3.821984  3.806209  3.770381  3.747539  3.737236  3.717052  3.702694  3.694190  3.689084  3.669420  3.663554  3.680137
46.875000  5.775000  2.680187  2.761019  2.757052  2.746818  2.735278  2.725440  2.761593  2.843623  2.982292  3.090358  3.206973  3.339265  3.544491  3.673735  3.747431  3.780113  3.807007  3.830328  3.844006  3.854614  3.844290  3.843835  3.834565  3.812264  3.796696  3.762875  3.742094  3.733894  3.713792  3.699625  3.692894  3.686345  3.665378  3.662478  3.678475
46.875000  5.925000  2.698735  2.764255  2.766751  2.758512  2.751776  2.743568  2.778144  2.866433  2.991943  3.081412  3.184355  3.318707  3.518186  3.649220  3.745635  3.776406  3.800576  3.822314  3.832795  3.843993  3.832160  3.831423  3.825300  3.804697  3.790235  3.760477  3.740647  3.732172  3.712139  3.698951  3.693249  3.685916  3.661964  3.660145  3.675423
46.875000  6.075000  2.703681  2.752335  2.769711  2.761677  2.765087  2.759804  2.801974  2.894776  3.010001  3.091989  3.193079  3.333735  3.512340  3.647914  3.754570  3.784006  3.804379  3.820009  3.825816  3.833809  3.823677  3.823160  3.815965  3.796931  3.783994  3.759568  3.739532  3.731859  3.711246  3.700130  3.695065  3.684605  3.657999  3.656897  3.671980
46.875000  6.225000  2.708467  2.730569  2.755027  2.755600  2.772319  2.776407  2.803371  2.894773  3.003416  3.068127  3.176330  3.318835  3.523638  3.665608  3.759559  3.785781  3.800896  3.809863  3.813084  3.820228  3.810917  3.809815  3.804399  3.790183  3.777246  3.757104  3.739881  3.733561  3.711623  3.701663  3.696982  3.683535  3.655707  3.655636  3.670316
46.875000  6.375000  2.733156  2.747308  2.756642  2.765266  2.781872  2.786009  2.810996  2.895998  2.995447  3.086746  3.175692  3.284359  3.481481  3.641492  3.750565  3.776526  3.790198  3.793940  3.797347  3.806005  3.800495  3.799728  3.798095  3.786513  3.775808  3.759200  3.743068  3.735925  3.714588  3.705534  3.699629  3.682041  3.654198  3.656020  3.669882
46.875000  6.525000  2.679066  2.709881  2.714484  2.731870  2.745691  2.766420  2.808344  2.872799  2.963874  3.078158  3.136766  3.233671  3.447093  3.589975  3.730437  3.760486  3.771322  3.780562  3.782792  3.794859  3.791797  3.788494  3.791656  3.778121  3.772280  3.759735  3.742386  3.736260  3.717173  3.710180  3.702383  3.678941  3.651058  3.655887  3.669267
46.875000  6.675000  2.654789  2.718568  2.729600  2.757875  2.772867  2.787206  2.819093  2.858844  2.910154  3.009838  3.087920  3.225939  3.445222  3.604232  3.702453  3.739416  3.754443  3.774054  3.778347  3.793524  3.790181  3.784688  3.793624  3.778912  3.774165  3.766779  3.742648  3.736792  3.720908  3.714878  3.705215  3.677487  3.649393  3.655477  3.669339
46.875000  6.825000  2.662521  2.693640  2.736388  2.747459  2.758490  2.761524  2.794946  2.814618  2.856238  2.937853  3.016542  3.195012  3.402731  3.572999  3.658996  3.697274  3.723771  3.755117  3.768519  3.791218  3.788936  3.783339  3.794044  3.781433  3.775522  3.767562  3.739140  3.732765  3.721302  3.715615  3.703650  3.674059  3.647723  3.657535  3.670934
46.875000  6.975000  2.683692  2.711904  2.735873  2.738339  2.758183  2.742983  2.769550  2.784704  2.810482  2.874985  2.934166  3.131998  3.320531  3.499238  3.604385  3.650448  3.688153  3.744475  3.758117  3.782157  3.783950  3.782855  3.790283  3.782156  3.776158  3.767468  3.738387  3.735026  3.725706  3.718817  3.702759  3.672901  3.648822  3.661615  3.673029
46.875000  7.125000  2.676138  2.702691  2.726774  2.730991  2.749040  2.749534  2.747837  2.768524  2.789486  2.843683  2.883090  3.105056  3.311732  3.466180  3.571720  3.613667  3.669002  3.732677  3.739804  3.765611  3.773263  3.780219  3.783800  3.775977  3.770762  3.761574  3.735008  3.734627  3.729030  3.722315  3.702972  3.673446  3.650406  3.665758  3.676449
46.875000  7.275000  2.619850  2.670563  2.704993  2.725743  2.747254  2.742084  2.734652  2.746541  2.757617  2.774340  2.817744  3.049679  3.254019  3.389491  3.531651  3.598705  3.656919  3.708111  3.721148  3.747058  3.766512  3.773816  3.776061  3.764031  3.761825  3.754409  3.728918  3.728930  3.726278  3.720550  3.700886  3.671015  3.649687  3.669042  3.679433
46.875000  7.425000  2.572699  2.570402  2.617400  2.645016  2.677657  2.701828  2.708230  2.713090  2.704811  2.699320  2.761757  3.024884  3.260112  3.356776  3.508163  3.617029  3.674534  3.692404  3.703978  3.737065  3.755708  3.766967  3.769024  3.751802  3.749081  3.742789  3.721767  3.724611  3.724078  3.717555  3.699131  3.666988  3.646810  3.669441  3.682307
46.875000  7.575000  2.602339  2.606694  2.628844  2.627048  2.651629  2.673268  2.687281  2.690472  2.687744  2.687179  2.762110  2.994958  3.227500  3.334670  3.466082  3.577819  3.652137  3.663538  3.685963  3.725852  3.745599  3.760637  3.760854  3.741981  3.738365  3.734937  3.717628  3.722165  3.722092  3.716801  3.699472  3.665365  3.644813  3.672197  3.687366
46.875000  7.725000  2.669440  2.667794  2.649935  2.651805  2.667543  2.682709  2.695621  2.708314  2.726138  2.732560  2.788378  2.985181  3.185159  3.304651  3.384188  3.522161  3.607275  3.635622  3.672876  3.711474  3.738237  3.756939  3.752705  3.735151  3.731368  3.728381  3.716148  3.721101  3.723223  3.718388  3.700550  3.663910  3.646989  3.677190  3.693435
46.875000  7.875000  2.769117  2.755567  2.730485  2.730414  2.727511  2.725551  2.725325  2.732863  2.737916  2.749570  2.796898  2.980975  3.168826  3.303020  3.371130  3.484622  3.552735  3.602597  3.659106  3.696560  3.730645  3.757083  3.750167  3.734919  3.728938  3.727460  3.718137  3.724148  3.727974  3.722942  3.702839  3.665824  3.648643  3.680585  3.698101
46.875000  8.025000  2.770582  2.761262  2.733042  2.771037  2.761046  2.760855  2.755223  2.736606  2.742853  2.769814  2.805352  2.958690  3.119627  3.255042  3.356652  3.449857  3.509384  3.578854  3.644250  3.681820  3.718167  3.748143  3.742330  3.727444  3.723460  3.726878  3.721055  3.724858  3.728182  3.724303  3.704275  3.666474  3.649662  3.683148  3.702267
46.875000  8.175000  2.764111  2.775041  2.773969  2.805770  2.809819  2.806020  2.785327  2.753159  2.732371  2.782510  2.835281  2.985712  3.101582  3.242231  3.332942  3.437049  3.503384  3.575234  3.639264  3.678700  3.715462  3.741932  3.734284  3.720383  3.719263  3.724400  3.721375  3.728206  3.732284  3.726457  3.707039  3.667293  3.648822  3.684185  3.705450
46.875000  8.325000  2.732966  2.764080  2.827289  2.833196  2.823156  2.837763  2.817260  2.781075  2.749458  2.770999  2.827743  2.979026  3.079325  3.236712  3.350571  3.449510  3.521484  3.580331  3.637821  3.670088  3.710953  3.741075  3.733700  3.721765  3.718321  3.723096  3.723169  3.733220  3.739247  3.733225  3.714946  3.668560  3.649235  3.684219  3.707793
46.875000  8.475000  2.739824  2.802067  2.836876  2.836839  2.854889  2.860719  2.834320  2.790620  2.770199  2.784393  2.858111  2.981124  3.080523  3.204643  3.333760  3.448012  3.517739  3.574893  3.632989  3.669733  3.713057  3.746538  3.737325  3.729018  3.729946  3.729105  3.732703  3.741512  3.746312  3.742156  3.722365  3.669935  3.648323  3.682725  3.708703
46.875000  8.625000  2.775563  2.836739  2.890622  2.852188  2.888004  2.886390  2.857738  2.807478  2.789284  2.789811  2.842364  2.947316  3.061311  3.169984  3.313666  3.438916  3.514502  3.571086  3.633242  3.668903  3.717868  3.754828  3.742253  3.739563  3.743276  3.742602  3.748163  3.755698  3.757456  3.754540  3.731888  3.675094  3.649287  3.682375  3.708206
46.875000  8.775000  2.786696  2.828996  2.857862  2.867621  2.860332  2.857673  2.830875  2.790108  2.784207  2.788043  2.831116  2.910695  3.023293  3.135513  3.292880  3.411487  3.507741  3.558284  3.618957  3.659272  3.713001  3.762569  3.753561  3.758735  3.756637  3.758382  3.763408  3.769282  3.769069  3.764206  3.739567  3.679103  3.650198  3.681336  3.705822
46.875000  8.925000  2.839167  2.860136  2.885158  2.917066  2.904116  2.897106  2.848098  2.819178  2.811547  2.803090  2.845459  2.920365  3.025190  3.158679  3.304424  3.404664  3.508116  3.555319  3.599786  3.642208  3.705577  3.762950  3.765396  3.770740  3.761943  3.772459  3.777605  3.782557  3.780034  3.772524  3.746555  3.683799  3.652405  3.681637  3.703783
46.875000  9.075000  2.878295  2.875870  2.923946  2.949457  2.935729  2.927204  2.902726  2.872421  2.859848  2.853748  2.870440  2.914670  2.993917  3.114281  3.274736  3.386274  3.501012  3.548112  3.590213  3.630809  3.694340  3.757347  3.773415  3.776878  3.774850  3.785199  3.784724  3.789985  3.785228  3.775561  3.750139  3.686831  3.654954  3.680494  3.702131
46.875000  9.225000  2.912168  2.849198  2.911409  2.960228  2.943021  2.949342  2.907995  2.902250  2.889035  2.871074  2.876373  2.915098  3.006527  3.120984  3.275224  3.395865  3.508562  3.552831  3.598027  3.631479  3.693580  3.754043  3.770430  3.778154  3.785837  3.796514  3.790504  3.798819  3.792152  3.780388  3.756895  3.691492  3.662049  3.684030  3.702877
46.875000  9.375000  2.903182  2.808723  2.885972  2.902370  2.888675  2.863639  2.830562  2.823292  2.819849  2.820608  2.819649  2.840674  2.935029  3.045481  3.199642  3.341470  3.469756  3.527758  3.576786  3.618659  3.678079  3.742438  3.761143  3.778778  3.796837  3.807319  3.797678  3.809464  3.801326  3.787230  3.763090  3.698061  3.670571  3.688684  3.704572
46.725000  3.975000  2.889199  2.910247  2.883805  2.874535  2.883250  2.886263  2.939821  3.002318  3.080827  3.184391  3.285571  3.433283  3.587965  3.700351  3.763955  3.807837  3.842792  3.857796  3.865041  3.870822  3.890097  3.886055  3.880347  3.856230  3.827533  3.793427  3.779988  3.772179  3.775350  3.760648  3.750218  3.759578  3.729124  3.705237  3.699486
46.725000  4.125000  2.900518  2.912264  2.900843  2.885829  2.897971  2.910658  2.953762  2.989779  3.048078  3.142983  3.255811  3.366612  3.541461  3.659967  3.734895  3.787472  3.836584  3.859368  3.873561  3.879292  3.899481  3.893622  3.885424  3.857926  3.827602  3.790484  3.776302  3.767309  3.767303  3.750020  3.738346  3.749583  3.720666  3.698493  3.695248
46.725000  4.275000  2.870850  2.884292  2.900519  2.889925  2.893269  2.903553  2.926077  2.946156  3.011148  3.086880  3.240925  3.342363  3.505989  3.643626  3.717768  3.773696  3.832888  3.860842  3.879354  3.885717  3.906437  3.899883  3.886475  3.856754  3.825469  3.788109  3.770146  3.758708  3.756233  3.739156  3.728780  3.739266  3.712885  3.692069  3.691363
46.725000  4.425000  2.810794  2.843174  2.873479  2.874586  2.878566  2.894627  2.920877  2.951397  3.040089  3.123082  3.285923  3.336986  3.462872  3.614619  3.691963  3.754434  3.828429  3.859002  3.883577  3.891290  3.912565  3.904721  3.885882  3.856684  3.824519  3.786931  3.766106  3.751637  3.749018  3.731297  3.720489  3.730659  3.705408  3.685214  3.687762
46.725000  4.575000  2.771633  2.816058  2.840416  2.847497  2.852525  2.878065  2.906442  2.956480  3.055459  3.166049  3.329517  3.353519  3.468454  3.589967  3.670016  3.742033  3.827627  3.863947  3.891208  3.899061  3.916726  3.905699  3.881539  3.852807  3.822467  3.786193  3.763821  3.747857  3.742211  3.724440  3.710223  3.721412  3.698990  3.679632  3.684535
46.725000  4.725000  2.731768  2.780685  2.802440  2.804673  2.807616  2.830095  2.866930  2.942214  3.070540  3.215638  3.375497  3.415229  3.524484  3.643420  3.704848  3.762096  3.826519  3.868974  3.892726  3.899303  3.913865  3.904555  3.876469  3.848567  3.821375  3.786351  3.762727  3.745309  3.736190  3.718348  3.701433  3.712209  3.691668  3.673777  3.681360
46.725000  4.875000  2.694022  2.751984  2.766179  2.760592  2.765882  2.789366  2.842868  2.931671  3.080085  3.254800  3.407647  3.461134  3.558767  3.682864  3.727218  3.775675  3.827559  3.873247  3.895267  3.901783  3.914037  3.904566  3.873660  3.845608  3.820209  3.784821  3.760181  3.741652  3.730838  3.713230  3.694580  3.704143  3.684545  3.668284  3.678347
46.725000  5.025000  2.663463  2.731660  2.736134  2.724552  2.731331  2.760175  2.808074  2.912905  3.081117  3.276971  3.415617  3.472168  3.564416  3.712484  3.741458  3.788348  3.833481  3.876647  3.895542  3.901324  3.908846  3.898198  3.868971  3.841708  3.817971  3.781822  3.757116  3.739403  3.726955  3.709950  3.691535  3.697884  3.678731  3.664324  3.676254
46.725000  5.175000  2.653156  2.725111  2.719263  2.703700  2.708924  2.730035  2.777805  2.902636  3.079711  3.274029  3.402554  3.460213  3.557644  3.724126  3.756545  3.801542  3.839563  3.878210  3.890691  3.893465  3.897409  3.888222  3.863337  3.835738  3.811287  3.775408  3.751298  3.734716  3.720175  3.703971  3.687009  3.692077  3.673759  3.661091  3.674853
46.725000  5.325000  2.651756  2.722764  2.724728  2.704130  2.702257  2.705018  2.751895  2.880313  3.054830  3.228792  3.360346  3.421774  3.538693  3.714526  3.758413  3.801602  3.837329  3.871230  3.877804  3.878794  3.877943  3.873356  3.853268  3.827644  3.806102  3.770857  3.745199  3.729781  3.714316  3.698938  3.684825  3.686113  3.668494  3.660577  3.675176
46.725000  5.475000  2.655676  2.738048  2.734837  2.712001  2.704150  2.695489  2.731233  2.853951  3.015076  3.156955  3.307132  3.391864  3.534659  3.697625  3.749532  3.784849  3.822356  3.852625  3.858815  3.863381  3.861409  3.861665  3.846225  3.822122  3.802768  3.765949  3.739642  3.726686  3.710404  3.695506  3.682278  3.682953  3.664346  3.660969  3.676606
46.725000  5.625000  2.659045  2.736210  2.731272  2.711150  2.706138  2.694588  2.730632  2.841578  2.983565  3.112725  3.257686  3.363387  3.550751  3.695506  3.752018  3.781895  3.812656  3.836955  3.844553  3.851404  3.848470  3.850284  3.839109  3.815831  3.796788  3.759895  3.736452  3.726742  3.707728  3.693382  3.683095  3.682029  3.661488  3.660231  3.676389
46.725000  5.775000  2.666483  2.731604  2.732803  2.713390  2.709371  2.704516  2.743473  2.838520  2.955701  3.066612  3.183914  3.320642  3.534923  3.671699  3.746531  3.776235  3.804809  3.824214  3.832384  3.844046  3.838486  3.841129  3.830742  3.808047  3.789938  3.755990  3.734679  3.727672  3.706687  3.692829  3.683671  3.681592  3.658435  3.658414  3.673918
46.725000  5.925000  2.672427  2.718565  2.738936  2.732266  2.738311  2.740899  2.778912  2.858336  2.940943  3.019850  3.141927  3.276160  3.497040  3.653087  3.750006  3.779105  3.802459  3.822885  3.828928  3.838690  3.835501  3.833496  3.824677  3.801987  3.782108  3.753322  3.732738  3.727020  3.705208  3.692518  3.684987  3.680988  3.655046  3.656201  3.671534
46.725000  6.075000  2.663051  2.692688  2.713892  2.727265  2.748137  2.763470  2.787554  2.869905  2.937404  3.016142  3.124372  3.269488  3.468153  3.636112  3.753341  3.782181  3.800651  3.816323  3.821524  3.832648  3.828859  3.824371  3.819463  3.797893  3.775919  3.753474  3.734859  3.730428  3.708351  3.695560  3.688747  3.681293  3.652968  3.654547  3.669470
46.725000  6.225000  2.665196  2.672556  2.708044  2.728866  2.752930  2.770817  2.793087  2.876159  2.944420  3.030411  3.117503  3.257042  3.464143  3.623501  3.744264  3.775196  3.788651  3.802356  3.806906  3.815318  3.811730  3.810998  3.810501  3.793069  3.773264  3.753670  3.737531  3.734582  3.713603  3.700803  3.694618  3.681869  3.652103  3.653510  3.667712
46.725000  6.375000  2.691318  2.702574  2.720824  2.740061  2.772069  2.790903  2.826890  2.898360  2.971845  3.076695  3.134015  3.237640  3.439853  3.591758  3.730745  3.769470  3.778723  3.789993  3.789836  3.798227  3.795647  3.797627  3.800528  3.785823  3.770859  3.752773  3.739079  3.736471  3.717206  3.706195  3.699841  3.681663  3.651786  3.654032  3.667119
46.725000  6.525000  2.637999  2.694566  2.715232  2.735368  2.756688  2.785067  2.815490  2.862138  2.915097  3.000863  3.056081  3.191324  3.405383  3.552120  3.715830  3.753324  3.765736  3.777870  3.778971  3.791718  3.789963  3.786113  3.793447  3.777262  3.765508  3.752505  3.736171  3.734205  3.718078  3.708937  3.702016  3.677689  3.648734  3.653360  3.666251
46.725000  6.675000  2.602962  2.640763  2.676143  2.682709  2.710389  2.737567  2.767066  2.791576  2.825768  2.893244  2.961259  3.143991  3.398799  3.573337  3.681504  3.731478  3.736304  3.753636  3.759121  3.781112  3.777564  3.776272  3.785039  3.774530  3.764315  3.754576  3.734484  3.733416  3.719180  3.710665  3.701069  3.673918  3.646154  3.653306  3.665771
46.725000  6.825000  2.597372  2.666433  2.702311  2.707670  2.734109  2.746549  2.757727  2.778343  2.789506  2.843674  2.907468  3.118878  3.372938  3.558343  3.646133  3.689097  3.701608  3.727250  3.734470  3.763173  3.764509  3.769731  3.780082  3.776129  3.765123  3.755117  3.731632  3.732473  3.721577  3.712895  3.701373  3.671156  3.645303  3.655318  3.666830
46.725000  6.975000  2.618165  2.675917  2.706747  2.716445  2.730580  2.726165  2.723109  2.729624  2.748513  2.801521  2.840215  3.083632  3.306927  3.476738  3.592544  3.627049  3.663624  3.709711  3.717885  3.749472  3.754740  3.763434  3.774019  3.771281  3.759563  3.751072  3.727131  3.731489  3.724331  3.714871  3.701043  3.670505  3.645528  3.658673  3.667477
46.725000  7.125000  2.638483  2.681823  2.711439  2.723963  2.740275  2.738971  2.728607  2.710620  2.712892  2.719337  2.763412  3.037474  3.274584  3.403837  3.532095  3.560762  3.619593  3.682199  3.692370  3.729444  3.743213  3.753784  3.763979  3.759094  3.749506  3.743831  3.722426  3.727105  3.724058  3.714976  3.700336  3.668909  3.647035  3.663928  3.671402
46.725000  7.275000  2.600569  2.669713  2.724932  2.745230  2.756643  2.749863  2.741087  2.709573  2.692556  2.675787  2.737274  3.008059  3.209774  3.319823  3.456553  3.506986  3.580908  3.637490  3.660612  3.706977  3.730343  3.745542  3.754032  3.746279  3.738950  3.733554  3.713082  3.718716  3.719393  3.713804  3.699801  3.666912  3.646302  3.666584  3.674675
46.725000  7.425000  2.584939  2.613089  2.681412  2.706684  2.713008  2.722482  2.715018  2.692952  2.673711  2.674768  2.742263  2.998438  3.194648  3.305307  3.432222  3.513081  3.587526  3.617931  3.642527  3.695421  3.722749  3.741241  3.745107  3.733154  3.728621  3.724057  3.706715  3.713033  3.716472  3.711114  3.697586  3.663351  3.644387  3.667409  3.677848
46.725000  7.575000  2.621877  2.608463  2.676270  2.701015  2.705786  2.709880  2.713757  2.711395  2.692391  2.702105  2.765255  2.977369  3.173643  3.261286  3.352383  3.476252  3.563168  3.597606  3.633155  3.682282  3.714260  3.733553  3.734035  3.723159  3.718574  3.716043  3.702322  3.711361  3.717087  3.711681  3.698319  3.662743  3.643626  3.671201  3.683930
46.725000  7.725000  2.736402  2.691872  2.701732  2.696801  2.692122  2.706378  2.719226  2.743925  2.730695  2.739902  2.783786  2.968170  3.165006  3.264382  3.309165  3.433533  3.515790  3.571572  3.622724  3.671123  3.713036  3.732888  3.731275  3.723319  3.713917  3.714031  3.704376  3.713446  3.720865  3.716000  3.697946  3.661019  3.643392  3.673102  3.688935
46.725000  7.875000  2.839979  2.823234  2.809930  2.800679  2.782935  2.751414  2.740787  2.745552  2.734267  2.752700  2.788577  2.958982  3.151997  3.271278  3.308317  3.406597  3.481061  3.556664  3.608088  3.656019  3.703740  3.731108  3.726594  3.719724  3.710244  3.712510  3.707050  3.714837  3.723446  3.719435  3.699876  3.663042  3.645841  3.675950  3.693636
46.725000  8.025000  2.881001  2.860248  2.835763  2.846307  2.838017  2.818956  2.766921  2.741018  2.704696  2.705163  2.769094  2.945737  3.119740  3.267792  3.324612  3.395846  3.462176  3.538246  3.601677  3.651018  3.703101  3.728995  3.722799  3.713983  3.704991  3.711678  3.708775  3.718220  3.726894  3.723235  3.703066  3.665285  3.646565  3.678511  3.698900
46.725000  8.175000  2.866842  2.843886  2.817579  2.884544  2.894621  2.865230  2.801727  2.769547  2.730463  2.746187  2.810163  2.936775  3.070912  3.235725  3.324115  3.419172  3.462590  3.533341  3.598989  3.649064  3.701977  3.732559  3.729463  3.717320  3.711060  3.713109  3.713387  3.725195  3.733243  3.730393  3.709203  3.666786  3.646933  3.679698  3.702040
46.725000  8.325000  2.900626  2.937394  2.942971  2.959405  2.936241  2.923836  2.892108  2.849221  2.830351  2.840885  2.888344  2.970278  3.052016  3.196877  3.295082  3.408866  3.476422  3.540293  3.611451  3.656775  3.703825  3.738206  3.731679  3.717736  3.718174  3.718644  3.724015  3.734201  3.741520  3.737525  3.714866  3.667917  3.646808  3.679365  3.703678
46.725000  8.475000  2.852344  2.959488  2.949177  2.929979  2.901978  2.904919  2.879313  2.845220  2.845451  2.859974  2.903413  2.964581  3.042910  3.157144  3.289820  3.409390  3.485016  3.552786  3.617258  3.659728  3.711279  3.748897  3.738046  3.727285  3.727683  3.730073  3.738955  3.747525  3.750633  3.747926  3.723355  3.669910  3.646396  3.679337  3.704358
46.725000  8.625000  2.875468  2.939618  2.907440  2.892663  2.882903  2.880096  2.859282  2.798182  2.793694  2.800288  2.858412  2.931502  3.004767  3.092839  3.243137  3.385437  3.482682  3.554083  3.617229  3.659834  3.713696  3.759620  3.750033  3.744568  3.739262  3.747276  3.757177  3.763914  3.764925  3.760030  3.730922  3.672769  3.645767  3.678557  3.704538
46.725000  8.775000  2.905576  2.913121  2.945488  2.924565  2.887858  2.876755  2.856235  2.823944  2.813720  2.821914  2.844432  2.875083  2.959747  3.077542  3.218521  3.360662  3.462442  3.543745  3.603668  3.644728  3.707576  3.766103  3.765062  3.759691  3.747705  3.761667  3.773891  3.779633  3.778144  3.771063  3.739192  3.678588  3.648236  3.679703  3.703742
46.725000  8.925000  2.924830  2.961611  3.012651  2.968139  2.946189  2.943341  2.893938  2.853024  2.834947  2.839044  2.847559  2.883777  2.935151  3.045569  3.209082  3.334629  3.456011  3.528195  3.586269  3.631408  3.697246  3.761376  3.769039  3.762269  3.759763  3.777191  3.784708  3.790357  3.786750  3.779020  3.747480  3.683901  3.651882  3.681492  3.702826
46.725000  9.075000  2.926967  2.934899  2.962224  2.963104  2.937414  2.903502  2.869428  2.863941  2.848717  2.838063  2.842811  2.858997  2.899955  3.021358  3.193867  3.315802  3.443954  3.520438  3.577987  3.624206  3.692137  3.759286  3.769687  3.773105  3.776844  3.794370  3.794855  3.803113  3.796171  3.785946  3.752574  3.686316  3.654145  3.682278  3.700951
46.725000  9.225000  2.928936  2.893485  2.906510  2.910102  2.902666  2.869082  2.851923  2.859276  2.850880  2.839470  2.830989  2.812932  2.848087  2.970994  3.138971  3.282830  3.421288  3.510386  3.573423  3.623382  3.689559  3.753382  3.769222  3.782039  3.793272  3.807471  3.801497  3.812837  3.803630  3.790644  3.756381  3.689922  3.660311  3.685648  3.702535
46.725000  9.375000  2.888218  2.823246  2.870237  2.881821  2.867901  2.835873  2.816125  2.813154  2.812438  2.799653  2.804239  2.779100  2.833085  2.937778  3.103077  3.232084  3.383732  3.478321  3.550392  3.602610  3.675560  3.743368  3.768350  3.787434  3.803200  3.814562  3.806673  3.819018  3.810271  3.795629  3.759542  3.694537  3.668282  3.690338  3.706141
46.575000  3.975000  2.868478  2.897600  2.872471  2.852039  2.858436  2.864375  2.926072  3.004677  3.115608  3.254411  3.360911  3.526419  3.648998  3.758585  3.807141  3.844805  3.859154  3.858149  3.862485  3.864029  3.882282  3.876584  3.871668  3.850862  3.821237  3.783858  3.768105  3.757787  3.761799  3.746833  3.739579  3.750418  3.719548  3.698289  3.695232
46.575000  4.125000  2.893305  2.904801  2.892963  2.864758  2.875857  2.888041  2.955964  3.009639  3.114407  3.233425  3.347867  3.466930  3.613326  3.735943  3.790526  3.832733  3.860756  3.866509  3.874209  3.873770  3.891213  3.882061  3.873630  3.850299  3.819308  3.779556  3.761874  3.747886  3.749354  3.733336  3.727152  3.740996  3.712153  3.692416  3.691370
46.575000  4.275000  2.881298  2.884063  2.889161  2.871696  2.878101  2.893328  2.938907  2.985071  3.076968  3.174790  3.304876  3.385140  3.571558  3.703426  3.772923  3.822331  3.862120  3.872216  3.881461  3.881040  3.896915  3.885191  3.872060  3.846451  3.814398  3.774563  3.755069  3.740013  3.740492  3.723412  3.717592  3.732957  3.706553  3.686446  3.687387
46.575000  4.425000  2.853004  2.863544  2.875971  2.865422  2.859737  2.880980  2.911916  2.958229  3.044091  3.147259  3.296140  3.368445  3.540834  3.696707  3.753803  3.807951  3.857344  3.872391  3.885591  3.885129  3.899415  3.886433  3.868580  3.841321  3.810085  3.770242  3.749063  3.732753  3.731337  3.713865  3.707382  3.723828  3.700227  3.681345  3.683797
46.575000  4.575000  2.788917  2.822789  2.839588  2.836809  2.830249  2.861780  2.898993  2.956379  3.061425  3.178528  3.306248  3.356106  3.492306  3.655108  3.723482  3.786519  3.849587  3.870586  3.887841  3.888436  3.901865  3.887901  3.866436  3.837691  3.807006  3.767792  3.744019  3.727248  3.725557  3.707068  3.698107  3.714827  3.692877  3.675881  3.680554
46.575000  4.725000  2.736816  2.790153  2.804837  2.793933  2.789275  2.826462  2.875481  2.956321  3.097346  3.232052  3.328316  3.368825  3.472892  3.608563  3.692460  3.766877  3.845686  3.870276  3.891478  3.894190  3.905126  3.887825  3.862528  3.834751  3.806121  3.769257  3.742771  3.725716  3.721301  3.701809  3.687793  3.704921  3.685945  3.671343  3.678048
46.575000  4.875000  2.702037  2.757639  2.767385  2.749880  2.746408  2.780211  2.832327  2.945191  3.127547  3.282436  3.367165  3.423828  3.505222  3.639576  3.705098  3.772501  3.844211  3.875576  3.893273  3.894660  3.904357  3.887154  3.858257  3.831123  3.804213  3.768730  3.741569  3.724210  3.716623  3.697196  3.679869  3.696538  3.678686  3.666344  3.675582
46.575000  5.025000  2.668962  2.729450  2.730283  2.714994  2.714719  2.733261  2.790249  2.936506  3.130150  3.292573  3.378334  3.445405  3.533672  3.670122  3.722638  3.782734  3.841197  3.872759  3.887649  3.888527  3.896113  3.880924  3.852627  3.826719  3.800901  3.765890  3.738570  3.721534  3.712151  3.693748  3.674330  3.690371  3.672029  3.661933  3.673502
46.575000  5.175000  2.648763  2.714277  2.714252  2.696490  2.694965  2.700384  2.755296  2.912019  3.099036  3.259730  3.361678  3.431514  3.537150  3.677776  3.718603  3.781738  3.832422  3.866381  3.878612  3.878270  3.884215  3.872564  3.847144  3.821691  3.797874  3.763288  3.735850  3.720108  3.708318  3.691425  3.672474  3.685281  3.665432  3.658362  3.671361
46.575000  5.325000  2.647897  2.709077  2.705253  2.684819  2.686885  2.686196  2.732193  2.873756  3.042950  3.191371  3.317725  3.422015  3.541119  3.696973  3.723331  3.782944  3.827113  3.857702  3.866248  3.867155  3.870642  3.862798  3.841419  3.815333  3.794211  3.759367  3.734015  3.719799  3.705784  3.689485  3.670943  3.681478  3.661170  3.657792  3.672061
46.575000  5.475000  2.661147  2.720515  2.709846  2.685220  2.688339  2.683643  2.724634  2.837573  2.971504  3.111351  3.270182  3.409738  3.537066  3.703128  3.733037  3.779108  3.817596  3.843323  3.848447  3.852764  3.854901  3.854151  3.837584  3.810914  3.790829  3.756369  3.733800  3.720483  3.703745  3.688919  3.672239  3.677752  3.657389  3.657133  3.672611
46.575000  5.625000  2.670956  2.719357  2.717679  2.690069  2.696963  2.690401  2.724358  2.822640  2.939078  3.073647  3.220266  3.378915  3.550961  3.714632  3.745132  3.781518  3.813545  3.833999  3.837600  3.844722  3.847091  3.848983  3.835312  3.810584  3.789125  3.754773  3.734444  3.722933  3.702843  3.689966  3.673782  3.676741  3.654337  3.657207  3.672723
46.575000  5.775000  2.682834  2.730027  2.732808  2.711772  2.716642  2.712718  2.752001  2.828652  2.917276  3.041004  3.157617  3.330469  3.538007  3.693035  3.744241  3.778174  3.800604  3.818187  3.823869  3.835206  3.838877  3.840817  3.828661  3.805439  3.783446  3.751923  3.733105  3.724026  3.702894  3.690793  3.676023  3.676576  3.651897  3.655551  3.670327
46.575000  5.925000  2.690055  2.729399  2.750992  2.743225  2.749551  2.749242  2.784573  2.854411  2.899605  2.990748  3.094312  3.259955  3.495426  3.659226  3.745565  3.780681  3.799483  3.816107  3.820632  3.831881  3.837407  3.833118  3.822905  3.797909  3.774375  3.748127  3.731805  3.727086  3.704789  3.691856  3.679640  3.676759  3.649812  3.652705  3.667098
46.575000  6.075000  2.671145  2.685300  2.709954  2.723733  2.739623  2.756163  2.786324  2.843824  2.887388  2.950793  3.045366  3.205843  3.442253  3.645411  3.759516  3.791302  3.800810  3.811468  3.812495  3.821254  3.823373  3.818999  3.813419  3.788199  3.766296  3.742759  3.729648  3.728323  3.707232  3.693461  3.684603  3.677512  3.648072  3.651029  3.665501
46.575000  6.225000  2.624685  2.637018  2.671682  2.710780  2.738502  2.754656  2.785153  2.837163  2.884631  2.958645  3.036539  3.207225  3.429083  3.639962  3.754282  3.782714  3.782962  3.792279  3.792147  3.801878  3.802142  3.801366  3.800892  3.779696  3.762000  3.740644  3.729427  3.731558  3.713123  3.698082  3.691964  3.678550  3.647927  3.651104  3.664921
46.575000  6.375000  2.590224  2.633923  2.660130  2.707145  2.728804  2.744321  2.780479  2.842012  2.899466  2.971059  3.023916  3.223852  3.443179  3.609105  3.741401  3.773875  3.767469  3.774298  3.772873  3.786950  3.784070  3.786124  3.786896  3.770866  3.758688  3.740724  3.732514  3.735089  3.717718  3.703779  3.695984  3.677467  3.646958  3.651461  3.664080
46.575000  6.525000  2.597706  2.649528  2.675774  2.701030  2.728202  2.758597  2.771310  2.807210  2.827297  2.873851  2.940188  3.175470  3.419770  3.559634  3.690197  3.737062  3.732105  3.743232  3.743417  3.762180  3.761443  3.769957  3.772056  3.764195  3.753160  3.740465  3.732523  3.735124  3.719674  3.708213  3.698933  3.675215  3.645074  3.650310  3.662741
46.575000  6.675000  2.584550  2.663926  2.700226  2.702559  2.719555  2.753786  2.744630  2.764630  2.779062  2.812643  2.883861  3.100614  3.367293  3.534811  3.641622  3.696529  3.694812  3.710198  3.715553  3.748208  3.748904  3.758308  3.763855  3.760973  3.749725  3.737522  3.726351  3.731820  3.719742  3.709820  3.699275  3.672139  3.642717  3.650657  3.662479
46.575000  6.825000  2.627964  2.705674  2.731632  2.729614  2.745724  2.759657  2.752608  2.747674  2.750561  2.750096  2.799637  3.040503  3.296958  3.468511  3.588789  3.639248  3.653361  3.681461  3.692213  3.729027  3.732326  3.743818  3.757199  3.755402  3.746029  3.735293  3.721670  3.728210  3.719167  3.710506  3.698205  3.668795  3.641241  3.652028  3.662600
46.575000  6.975000  2.682793  2.729594  2.750819  2.748415  2.763979  2.750789  2.734101  2.713249  2.698005  2.695586  2.759363  3.023995  3.266902  3.396932  3.526102  3.574720  3.603055  3.645571  3.655066  3.698853  3.710539  3.727660  3.745246  3.744343  3.736836  3.730324  3.716488  3.726093  3.720020  3.711127  3.697428  3.668058  3.643364  3.655612  3.664056
46.575000  7.125000  2.611500  2.692955  2.725854  2.738204  2.758167  2.739401  2.730549  2.695653  2.665591  2.665844  2.733759  3.023729  3.259764  3.363189  3.490896  3.519635  3.565056  3.618949  3.633967  3.677935  3.695321  3.717105  3.736780  3.735303  3.726781  3.720974  3.708398  3.719553  3.719099  3.711332  3.696907  3.666903  3.644428  3.659858  3.667358
46.575000  7.275000  2.648683  2.681952  2.755567  2.771509  2.786331  2.757805  2.750318  2.711129  2.680422  2.675908  2.758041  3.027672  3.210449  3.303866  3.418069  3.456529  3.525798  3.579223  3.608091  3.663112  3.690873  3.713471  3.726700  3.726414  3.720031  3.714652  3.702939  3.712852  3.716234  3.707540  3.694710  3.664610  3.642891  3.661678  3.670531
46.575000  7.425000  2.669424  2.677305  2.749387  2.783017  2.776638  2.778564  2.779144  2.771448  2.736597  2.739195  2.796813  3.020412  3.162064  3.253601  3.360097  3.438693  3.515276  3.560474  3.593795  3.655677  3.688338  3.711139  3.721452  3.720992  3.713863  3.708320  3.698220  3.707649  3.713542  3.705626  3.691613  3.660541  3.639644  3.661907  3.673287
46.575000  7.575000  2.701665  2.727923  2.776958  2.817893  2.806155  2.804752  2.794882  2.784122  2.761161  2.764086  2.803091  2.989560  3.104419  3.190876  3.272936  3.385404  3.480872  3.536104  3.583764  3.646761  3.690229  3.712927  3.720644  3.719898  3.711170  3.707106  3.698922  3.708603  3.716343  3.708910  3.692083  3.659174  3.638780  3.664754  3.677715
46.575000  7.725000  2.738992  2.707518  2.764018  2.802807  2.783142  2.771401  2.748867  2.745887  2.723523  2.719915  2.773694  2.918298  3.092643  3.200695  3.233614  3.338659  3.436794  3.505697  3.562345  3.629836  3.688786  3.715743  3.721920  3.723136  3.709838  3.707321  3.700705  3.711182  3.719860  3.713057  3.694451  3.661004  3.640634  3.668697  3.683744
46.575000  7.875000  2.880660  2.908702  2.916193  2.906717  2.867478  2.814364  2.787627  2.805256  2.766383  2.751394  2.773960  2.868668  3.056659  3.173651  3.212016  3.298252  3.394230  3.481846  3.548935  3.617517  3.685852  3.720173  3.723720  3.721702  3.706585  3.708897  3.705135  3.716182  3.724777  3.720098  3.701123  3.664465  3.642708  3.671858  3.689302
46.575000  8.025000  2.973082  3.024304  2.990776  2.952723  2.925522  2.872139  2.840560  2.844754  2.821285  2.819195  2.828341  2.893340  3.027623  3.142754  3.210231  3.308714  3.393402  3.486071  3.553634  3.619504  3.685516  3.723105  3.721364  3.713627  3.702491  3.706004  3.708986  3.721101  3.729903  3.727414  3.707067  3.666497  3.644339  3.674091  3.693695
46.575000  8.175000  2.960821  2.995892  2.975867  2.995313  2.988221  2.953287  2.903157  2.878997  2.872870  2.874289  2.886190  2.924481  3.036960  3.174089  3.244808  3.345894  3.417746  3.491093  3.562465  3.625950  3.683440  3.723081  3.718452  3.708987  3.707911  3.710754  3.718229  3.730462  3.738271  3.736352  3.713714  3.667468  3.644377  3.674419  3.695309
46.575000  8.325000  2.977734  3.020816  2.978767  2.999133  2.992611  2.943242  2.905640  2.900443  2.887023  2.890339  2.923097  2.947024  3.038681  3.193758  3.274738  3.389681  3.453369  3.509290  3.586214  3.640503  3.693595  3.734219  3.728324  3.716189  3.714991  3.720698  3.730738  3.742800  3.746930  3.745551  3.720446  3.669049  3.644938  3.675704  3.697784
46.575000  8.475000  2.995294  3.081123  3.012806  2.983009  2.947310  2.915069  2.873072  2.843037  2.841591  2.849048  2.897401  2.942160  3.058415  3.186112  3.274499  3.405141  3.465893  3.525902  3.593509  3.638532  3.693498  3.744134  3.741399  3.733366  3.728101  3.738477  3.750279  3.760226  3.760643  3.756759  3.727931  3.670724  3.644939  3.676836  3.698838
46.575000  8.625000  2.924839  2.990557  2.983289  2.934596  2.898869  2.882656  2.870665  2.844908  2.855522  2.861485  2.886781  2.912051  2.981270  3.099619  3.246290  3.385641  3.464121  3.533258  3.598481  3.640991  3.698895  3.756468  3.759367  3.748876  3.736937  3.755635  3.768378  3.775411  3.774114  3.768015  3.734169  3.674558  3.646481  3.677995  3.699700
46.575000  8.775000  2.904205  3.014467  3.021491  2.968536  2.946562  2.958118  2.928476  2.884391  2.876902  2.885414  2.881889  2.889016  2.918031  3.020529  3.181628  3.324659  3.419847  3.508890  3.581402  3.627753  3.694102  3.756767  3.764219  3.753225  3.748635  3.773392  3.784282  3.790740  3.786031  3.779030  3.741441  3.679098  3.649366  3.680067  3.700167
46.575000  8.925000  2.995615  2.952787  3.040015  3.013825  2.977334  2.989221  2.947956  2.914670  2.903694  2.906580  2.904167  2.917297  2.913195  3.006069  3.159994  3.291495  3.405634  3.503151  3.583874  3.632899  3.703837  3.764028  3.765387  3.762121  3.763616  3.787891  3.793691  3.801852  3.795280  3.787563  3.747517  3.682091  3.652507  3.683157  3.701387
46.575000  9.075000  3.012582  2.929537  2.959165  2.930128  2.927181  2.913099  2.868726  2.860135  2.859018  2.866460  2.884067  2.894077  2.884264  2.960804  3.126583  3.247897  3.389660  3.498890  3.577512  3.628440  3.697632  3.758579  3.766950  3.771875  3.779759  3.800886  3.800843  3.813200  3.804913  3.794461  3.751893  3.685915  3.656819  3.684385  3.701816
46.575000  9.225000  2.890419  2.896137  2.895248  2.910542  2.896781  2.872410  2.860702  2.875308  2.880580  2.879957  2.893325  2.876041  2.884805  2.964228  3.113408  3.224407  3.368485  3.473441  3.553113  3.602905  3.678545  3.750869  3.766582  3.779588  3.790215  3.810085  3.804379  3.819308  3.810288  3.797523  3.753809  3.689805  3.662970  3.688171  3.704121
46.575000  9.375000  2.879550  2.875571  2.926209  2.932599  2.899477  2.875028  2.888950  2.904262  2.907762  2.896243  2.878003  2.830945  2.858307  2.925877  3.051929  3.167310  3.322294  3.438523  3.527643  3.587898  3.670799  3.750273  3.773793  3.790660  3.801546  3.812569  3.802572  3.818525  3.811033  3.796408  3.750979  3.692492  3.669073  3.691837  3.705938
46.425000  3.975000  2.863674  2.888632  2.875466  2.848032  2.847827  2.854555  2.922428  3.012558  3.158998  3.327757  3.483424  3.654725  3.739982  3.822491  3.855742  3.880872  3.879312  3.864435  3.862836  3.856322  3.867726  3.857969  3.852363  3.835319  3.807337  3.769615  3.753836  3.740783  3.745989  3.730586  3.729507  3.742965  3.711795  3.691792  3.690689
46.425000  4.125000  2.886004  2.899745  2.883504  2.853846  2.855961  2.869721  2.936850  3.016204  3.162045  3.313994  3.437505  3.578538  3.705451  3.809101  3.844947  3.877714  3.884956  3.872755  3.873380  3.864109  3.872845  3.859187  3.849374  3.830428  3.800583  3.762724  3.745168  3.731143  3.735055  3.719294  3.717712  3.734627  3.706267  3.687049  3.687814
46.425000  4.275000  2.885936  2.893839  2.877678  2.848461  2.847669  2.876971  2.934640  3.006038  3.129689  3.261288  3.389136  3.487421  3.651238  3.776342  3.827410  3.871896  3.891532  3.883894  3.883137  3.871670  3.878384  3.860525  3.847528  3.824870  3.793566  3.754785  3.736936  3.720980  3.723978  3.707792  3.705193  3.725367  3.700383  3.682362  3.684749
46.425000  4.425000  2.852805  2.864218  2.860228  2.836533  2.823308  2.858141  2.897412  2.971096  3.098255  3.205335  3.323621  3.413038  3.609946  3.749293  3.808410  3.860489  3.890862  3.890303  3.889393  3.876962  3.881975  3.860939  3.844454  3.820128  3.788662  3.748719  3.728606  3.712163  3.714481  3.698292  3.695362  3.716627  3.694849  3.678589  3.681626
46.425000  4.575000  2.817653  2.835481  2.838897  2.815374  2.799247  2.826711  2.869033  2.959960  3.105071  3.203951  3.300275  3.396430  3.565063  3.741673  3.788053  3.844180  3.883630  3.886253  3.889695  3.878418  3.883598  3.862585  3.843461  3.817291  3.786295  3.746075  3.724320  3.709044  3.708776  3.690707  3.683828  3.706127  3.687656  3.674697  3.679120
46.425000  4.725000  2.754028  2.796903  2.795476  2.779727  2.767288  2.795159  2.843887  2.956790  3.121335  3.240198  3.310823  3.385670  3.521720  3.698192  3.754893  3.816959  3.872997  3.880602  3.889405  3.880277  3.885236  3.864497  3.843081  3.815263  3.785800  3.746228  3.721602  3.706384  3.705220  3.684755  3.673555  3.698067  3.680494  3.670182  3.676593
46.425000  4.875000  2.710346  2.767248  2.761767  2.742377  2.735823  2.759104  2.810422  2.947223  3.122015  3.257852  3.311102  3.382933  3.480979  3.628847  3.707982  3.779408  3.856580  3.870304  3.884756  3.880413  3.884957  3.862088  3.838578  3.812240  3.785749  3.750177  3.723153  3.708095  3.703830  3.682338  3.667540  3.692620  3.674866  3.665877  3.674232
46.425000  5.025000  2.687323  2.744582  2.740122  2.712779  2.706940  2.724573  2.772108  2.929151  3.098861  3.250595  3.312927  3.410591  3.494030  3.629192  3.698297  3.772511  3.848466  3.867031  3.879548  3.877077  3.882381  3.862189  3.836651  3.810395  3.786745  3.754912  3.726056  3.711361  3.702404  3.680745  3.661204  3.686674  3.668104  3.661467  3.671994
46.425000  5.175000  2.673207  2.720859  2.724846  2.700131  2.692997  2.696980  2.741282  2.898393  3.059745  3.214277  3.295501  3.419401  3.517070  3.648412  3.702019  3.772033  3.835099  3.856851  3.870279  3.868039  3.873908  3.857502  3.833353  3.806806  3.787074  3.755474  3.727834  3.712973  3.701538  3.681664  3.658552  3.681638  3.661155  3.657692  3.670232
46.425000  5.325000  2.671005  2.712021  2.717357  2.693219  2.692819  2.680360  2.726624  2.855208  3.004117  3.148300  3.253901  3.393787  3.525693  3.658152  3.698626  3.765969  3.818032  3.846426  3.858756  3.858045  3.863652  3.852984  3.832104  3.804915  3.784156  3.752637  3.728384  3.714638  3.701337  3.684596  3.660831  3.677664  3.655348  3.655269  3.668770
46.425000  5.475000  2.682691  2.726051  2.723621  2.700609  2.700651  2.689239  2.726088  2.824523  2.939351  3.071961  3.204394  3.379999  3.531966  3.664962  3.696759  3.757018  3.800905  3.832144  3.845387  3.849217  3.854285  3.850923  3.831730  3.804447  3.782438  3.751407  3.729263  3.718216  3.701819  3.686791  3.663034  3.675330  3.652663  3.654571  3.669448
46.425000  5.625000  2.699491  2.738843  2.730137  2.707311  2.713296  2.709288  2.744852  2.818381  2.898214  3.022408  3.161670  3.361230  3.530134  3.683469  3.713290  3.760812  3.793640  3.823111  3.834725  3.839637  3.846157  3.844758  3.829279  3.803516  3.780003  3.748890  3.729613  3.720994  3.702563  3.687512  3.664803  3.672877  3.649014  3.653229  3.668125
46.425000  5.775000  2.725021  2.751021  2.741641  2.727057  2.741027  2.742935  2.782675  2.842628  2.891426  2.985100  3.105117  3.319986  3.521869  3.698597  3.728517  3.769576  3.793781  3.813964  3.822588  3.831382  3.839379  3.836519  3.821589  3.795600  3.773216  3.744207  3.728758  3.723169  3.703914  3.689237  3.668632  3.672055  3.645941  3.651144  3.666061
46.425000  5.925000  2.735772  2.762038  2.757394  2.754278  2.767452  2.771726  2.805646  2.847161  2.877087  2.969732  3.066699  3.278249  3.501369  3.678108  3.736158  3.781273  3.793617  3.811557  3.813750  3.819312  3.825478  3.823310  3.813991  3.787528  3.765048  3.738053  3.726422  3.725145  3.705851  3.689085  3.673117  3.672885  3.644372  3.650452  3.664369
46.425000  6.075000  2.691505  2.706828  2.730125  2.750460  2.760912  2.774108  2.811486  2.843171  2.876893  2.929844  3.003237  3.216438  3.468041  3.670521  3.746934  3.783606  3.785444  3.795376  3.796517  3.802504  3.805341  3.807009  3.800977  3.775318  3.757027  3.733426  3.725573  3.731598  3.710888  3.693335  3.680239  3.673599  3.642602  3.648567  3.661263
46.425000  6.225000  2.633431  2.661498  2.696456  2.737236  2.748315  2.766390  2.807447  2.831913  2.847435  2.896299  2.956331  3.164798  3.415295  3.649276  3.738256  3.781105  3.772158  3.775577  3.773934  3.778528  3.780907  3.785700  3.780980  3.761774  3.748764  3.729592  3.725656  3.733892  3.714378  3.697860  3.686116  3.673856  3.641658  3.647643  3.659577
46.425000  6.375000  2.546881  2.580276  2.624255  2.672239  2.700952  2.701526  2.712307  2.716543  2.726171  2.759808  2.867929  3.153941  3.392335  3.604889  3.725056  3.763427  3.750278  3.749491  3.743116  3.757194  3.757675  3.765966  3.763681  3.753698  3.743351  3.726555  3.724387  3.732297  3.714865  3.701056  3.689836  3.673622  3.641951  3.648443  3.659443
46.425000  6.525000  2.567139  2.635360  2.657850  2.686863  2.719184  2.716226  2.690228  2.683457  2.699625  2.726468  2.817276  3.114213  3.396029  3.572764  3.678180  3.719006  3.708391  3.711762  3.709051  3.739025  3.739516  3.748238  3.746958  3.745409  3.735510  3.721307  3.719635  3.729426  3.713881  3.702524  3.691740  3.672091  3.640827  3.648753  3.659365
46.425000  6.675000  2.636731  2.708339  2.718992  2.731029  2.734383  2.728472  2.697558  2.680432  2.689441  2.696396  2.783545  3.079950  3.368128  3.523089  3.621027  3.672751  3.668936  3.676638  3.678698  3.717594  3.718791  3.730645  3.737866  3.737596  3.729036  3.717468  3.714753  3.725628  3.713655  3.704424  3.692898  3.668827  3.639060  3.650061  3.659336
46.425000  6.825000  2.722606  2.774857  2.787734  2.777774  2.772240  2.752037  2.712599  2.680124  2.655857  2.635462  2.737542  3.031498  3.283239  3.433910  3.551478  3.602684  3.619044  3.638213  3.650520  3.688636  3.692556  3.710770  3.730529  3.732359  3.725190  3.716518  3.711815  3.722336  3.714287  3.705424  3.692486  3.664880  3.637425  3.650347  3.658624
46.425000  6.975000  2.772660  2.804129  2.808761  2.811105  2.800883  2.772525  2.736350  2.695724  2.654913  2.649741  2.740939  3.007862  3.232500  3.348742  3.471225  3.520759  3.558204  3.594655  3.615859  3.661474  3.675284  3.699535  3.722219  3.726784  3.718237  3.709905  3.705369  3.717290  3.714174  3.705611  3.691524  3.665020  3.639037  3.652128  3.660211
46.425000  7.125000  2.732055  2.773184  2.787922  2.789269  2.790629  2.754096  2.736436  2.701983  2.660189  2.670101  2.763281  3.011606  3.196910  3.283046  3.394142  3.448127  3.505229  3.552071  3.583978  3.641895  3.664122  3.691839  3.718008  3.723660  3.712608  3.706649  3.700568  3.711718  3.714855  3.706954  3.691769  3.665789  3.640373  3.655565  3.663899
46.425000  7.275000  2.682456  2.735304  2.781389  2.792067  2.797046  2.758384  2.758472  2.752322  2.722385  2.761494  2.807010  2.990175  3.131618  3.209356  3.303250  3.373479  3.447710  3.507368  3.552479  3.626194  3.661753  3.693597  3.717017  3.722597  3.712829  3.704274  3.696176  3.706049  3.712005  3.704572  3.688949  3.661747  3.638030  3.656373  3.665681
46.425000  7.425000  2.745552  2.808971  2.837907  2.861858  2.865209  2.830266  2.832234  2.832130  2.827347  2.854170  2.875854  2.987243  3.072954  3.131413  3.225587  3.320841  3.419159  3.480068  3.540208  3.616338  3.670697  3.701366  3.719865  3.726758  3.715519  3.706211  3.696609  3.705980  3.713694  3.706892  3.689556  3.659468  3.635897  3.657134  3.668224
46.425000  7.575000  2.855759  2.864835  2.871413  2.890193  2.875345  2.847497  2.830860  2.816139  2.808004  2.809930  2.834146  2.924164  3.023497  3.098484  3.167110  3.275253  3.389211  3.458865  3.533881  3.611642  3.674998  3.707966  3.725012  3.729982  3.716448  3.708518  3.698102  3.707306  3.715251  3.708788  3.690975  3.657613  3.634652  3.659198  3.672755
46.425000  7.725000  2.887072  2.875729  2.878051  2.902622  2.867904  2.829561  2.805683  2.812884  2.809760  2.803289  2.809214  2.857318  2.970417  3.063952  3.111296  3.210279  3.333622  3.416175  3.503892  3.590610  3.671614  3.713883  3.730433  3.731979  3.716040  3.709457  3.702674  3.713582  3.719273  3.713324  3.695092  3.659490  3.635729  3.661664  3.677990
46.425000  7.875000  2.949932  2.952591  3.003206  2.989933  2.950932  2.920069  2.909457  2.908339  2.889515  2.856727  2.831685  2.831471  2.926243  3.002645  3.058599  3.167171  3.283994  3.395763  3.483855  3.582064  3.669226  3.718111  3.726634  3.722379  3.710667  3.708339  3.709820  3.720076  3.725593  3.720492  3.701863  3.662009  3.637031  3.663952  3.682422
46.425000  8.025000  3.043718  3.058149  3.071597  3.029643  2.997854  2.946867  2.923897  2.941797  2.920160  2.891566  2.861156  2.866364  2.962316  3.050627  3.119636  3.217365  3.311020  3.405848  3.490131  3.590080  3.672437  3.723144  3.724150  3.716603  3.711909  3.715050  3.720880  3.729380  3.735101  3.730425  3.709693  3.664979  3.639237  3.667245  3.686544
46.425000  8.175000  2.986499  3.088830  3.103338  3.063593  3.032123  2.963176  2.934048  2.916430  2.916256  2.901067  2.882762  2.897876  2.986960  3.124674  3.202706  3.310181  3.366219  3.441450  3.514291  3.600119  3.673442  3.727540  3.729674  3.721760  3.715725  3.723956  3.733252  3.743821  3.745965  3.741242  3.717111  3.669099  3.640885  3.669108  3.688406
46.425000  8.325000  3.014347  3.087711  3.026873  3.020670  3.021818  2.960324  2.930054  2.946805  2.915776  2.926160  2.933860  2.946858  3.043214  3.199617  3.251717  3.352392  3.411292  3.471802  3.538378  3.605514  3.673970  3.733438  3.736468  3.730195  3.720527  3.733967  3.746665  3.758039  3.759053  3.753386  3.724101  3.670943  3.642159  3.670041  3.689061
46.425000  8.475000  3.031990  3.077594  2.986719  2.988405  2.986573  2.943681  2.931075  2.941605  2.929139  2.944333  2.964257  2.971020  3.081027  3.225315  3.288670  3.406131  3.450323  3.498022  3.567186  3.619912  3.686864  3.746093  3.748771  3.738314  3.725427  3.747371  3.761272  3.771316  3.769558  3.763110  3.729766  3.672079  3.644117  3.673344  3.691988
46.425000  8.625000  2.974226  3.091227  3.074778  3.031982  3.013681  3.009015  2.982635  2.962134  2.965863  2.988265  2.987190  2.990593  3.063304  3.186824  3.291184  3.411498  3.450409  3.510885  3.582975  3.629627  3.691055  3.753478  3.755656  3.744832  3.739105  3.766548  3.779094  3.786609  3.781494  3.774239  3.735881  3.674577  3.647326  3.677527  3.694446
46.425000  8.775000  2.959939  3.004826  3.038894  2.988163  2.965106  2.997695  2.989073  2.960863  2.971696  2.996471  3.013494  3.025450  3.046886  3.129386  3.257313  3.383210  3.443234  3.523756  3.593382  3.638678  3.700241  3.768231  3.768074  3.762676  3.758598  3.783297  3.792100  3.798722  3.790895  3.784344  3.741956  3.678299  3.650634  3.680463  3.697437
46.425000  8.925000  3.005311  2.929762  2.945542  2.937687  2.935185  2.967837  2.947354  2.945779  2.938456  2.959165  2.974031  2.985631  2.974967  3.063065  3.211371  3.321371  3.411337  3.510285  3.590720  3.638981  3.710845  3.771190  3.774691  3.773697  3.774464  3.797287  3.798827  3.811451  3.800118  3.792615  3.747413  3.682967  3.654706  3.683283  3.698738
46.425000  9.075000  2.930588  2.903510  2.925955  2.946369  2.917435  2.903251  2.890766  2.904115  2.914152  2.947663  2.960598  2.984402  2.984742  3.043426  3.173288  3.261757  3.371750  3.487962  3.573809  3.620556  3.700631  3.768043  3.774596  3.780970  3.784676  3.807310  3.803184  3.818243  3.805705  3.796546  3.749590  3.687433  3.660466  3.685745  3.700368
46.425000  9.225000  2.910921  2.919667  3.000923  2.989553  2.954318  2.941197  2.955222  2.948873  2.961742  2.985899  3.003042  3.001552  2.992200  3.047253  3.172680  3.240152  3.358497  3.472050  3.558103  3.608177  3.691766  3.765810  3.778067  3.787784  3.794248  3.810720  3.802454  3.817976  3.808650  3.798311  3.747455  3.690833  3.666845  3.690226  3.704736
46.425000  9.375000  2.786827  2.925189  2.925085  2.939450  2.946482  2.963095  2.989181  2.989124  2.987331  2.985755  2.972237  2.946474  2.950014  2.993795  3.122080  3.197373  3.334143  3.444726  3.533237  3.585830  3.676852  3.761979  3.780613  3.792069  3.798540  3.807629  3.799463  3.815511  3.808757  3.797085  3.745600  3.692992  3.674083  3.695064  3.708052
46.275000  3.975000  2.853061  2.878481  2.870713  2.843159  2.845197  2.857349  2.920181  3.018790  3.193789  3.408072  3.563065  3.736231  3.834094  3.876537  3.890570  3.899439  3.883033  3.859033  3.853281  3.840119  3.841288  3.828662  3.823848  3.812013  3.785982  3.753256  3.738728  3.724979  3.728866  3.714468  3.717778  3.735578  3.706531  3.688489  3.687389
46.275000  4.125000  2.870246  2.887848  2.874203  2.840017  2.845279  2.868832  2.934786  3.036829  3.204241  3.374694  3.528169  3.680000  3.798802  3.863795  3.884010  3.903394  3.895317  3.870137  3.863278  3.847201  3.844912  3.829809  3.821717  3.806662  3.779028  3.744203  3.728403  3.712892  3.716173  3.702915  3.704995  3.725676  3.700578  3.683357  3.685097
46.275000  4.275000  2.879630  2.890039  2.869430  2.828413  2.829937  2.860813  2.924314  3.036254  3.209731  3.339405  3.455583  3.597196  3.738300  3.828672  3.864339  3.896776  3.902401  3.880293  3.871642  3.852634  3.849710  3.831576  3.821837  3.803275  3.775520  3.738842  3.721787  3.705253  3.707059  3.693627  3.693248  3.717361  3.695419  3.680894  3.683192
46.275000  4.425000  2.861811  2.856291  2.843744  2.808541  2.795491  2.828901  2.877663  3.000301  3.162504  3.264707  3.370756  3.509118  3.697605  3.801994  3.852299  3.889534  3.904115  3.884594  3.875161  3.854639  3.850535  3.831126  3.818422  3.798657  3.770901  3.733264  3.714563  3.698968  3.700373  3.685950  3.681897  3.708861  3.688962  3.677295  3.681101
46.275000  4.575000  2.830858  2.833767  2.824438  2.788888  2.767206  2.791729  2.835366  2.954525  3.120144  3.213367  3.308445  3.460851  3.664425  3.800126  3.839675  3.878815  3.902131  3.885060  3.877681  3.857892  3.854559  3.832282  3.816360  3.794544  3.767118  3.729695  3.708356  3.692961  3.693644  3.678055  3.671926  3.701756  3.683174  3.673988  3.679101
46.275000  4.725000  2.791548  2.802940  2.795074  2.760140  2.739137  2.758150  2.794762  2.921512  3.081659  3.190886  3.268726  3.432388  3.597100  3.779112  3.811238  3.853906  3.889419  3.879216  3.876956  3.859940  3.857610  3.835029  3.816600  3.792817  3.768006  3.731358  3.707326  3.691561  3.690752  3.672509  3.663622  3.695501  3.677936  3.669942  3.676411
46.275000  4.875000  2.745429  2.780789  2.766579  2.735786  2.719254  2.737494  2.776814  2.914172  3.055087  3.188447  3.266726  3.418688  3.551256  3.716456  3.761455  3.817933  3.871557  3.869633  3.875070  3.862610  3.861899  3.838997  3.818321  3.793577  3.769136  3.733576  3.708106  3.692199  3.690280  3.669497  3.656412  3.688551  3.671164  3.665588  3.673535
46.275000  5.025000  2.718005  2.762186  2.762177  2.726840  2.716627  2.719347  2.759817  2.899534  3.039480  3.184781  3.252763  3.399478  3.501307  3.635956  3.704675  3.771184  3.846025  3.852215  3.866123  3.862972  3.864517  3.841616  3.819375  3.794876  3.771277  3.738645  3.711933  3.695701  3.690464  3.669768  3.653716  3.684250  3.665058  3.661503  3.670994
46.275000  5.175000  2.708730  2.749903  2.752093  2.717700  2.714026  2.707005  2.750670  2.869292  2.995574  3.139601  3.220664  3.390158  3.486333  3.605580  3.676019  3.748194  3.828653  3.844569  3.861751  3.859520  3.862539  3.842512  3.819760  3.794952  3.773514  3.742768  3.716881  3.701113  3.692149  3.672404  3.651051  3.679846  3.658529  3.657107  3.668906
46.275000  5.325000  2.703393  2.744815  2.745749  2.714206  2.705233  2.696836  2.745445  2.850541  2.949890  3.078449  3.178256  3.369398  3.494147  3.616545  3.676247  3.745506  3.815363  3.837796  3.854625  3.850702  3.855014  3.839790  3.819231  3.795953  3.773160  3.744253  3.719782  3.707114  3.695205  3.676942  3.652317  3.676397  3.653657  3.653788  3.667265
46.275000  5.475000  2.716110  2.762157  2.755111  2.723611  2.713873  2.702335  2.749606  2.830977  2.913091  3.019856  3.140574  3.355794  3.513549  3.635852  3.681046  3.741659  3.797056  3.827280  3.844714  3.842491  3.847382  3.834842  3.817242  3.793150  3.770406  3.742290  3.721772  3.711580  3.697751  3.679994  3.654527  3.671430  3.647897  3.651342  3.666142
46.275000  5.625000  2.755501  2.769695  2.761113  2.748067  2.744421  2.738044  2.785258  2.842098  2.904322  2.992557  3.106674  3.327205  3.529453  3.667956  3.697383  3.748570  3.791538  3.823092  3.835318  3.831922  3.839593  3.828528  3.811750  3.788541  3.767549  3.738540  3.722458  3.715504  3.699855  3.683169  3.656990  3.668051  3.644659  3.650380  3.664869
46.275000  5.775000  2.782872  2.790533  2.777920  2.780844  2.784478  2.784228  2.821302  2.854513  2.882093  2.956729  3.056141  3.311461  3.531089  3.680255  3.702549  3.746039  3.777784  3.806399  3.817686  3.820491  3.830473  3.824062  3.808760  3.785707  3.764275  3.734434  3.724405  3.720143  3.702414  3.685171  3.659894  3.667200  3.640673  3.647955  3.661764
46.275000  5.925000  2.789913  2.772740  2.768122  2.782310  2.791115  2.806667  2.839758  2.864686  2.867268  2.918942  3.025496  3.302859  3.519319  3.688558  3.714797  3.759839  3.775295  3.797062  3.803218  3.805757  3.813121  3.813441  3.800493  3.778880  3.760119  3.731610  3.725548  3.726568  3.706522  3.687958  3.665680  3.667274  3.638144  3.646018  3.658479
46.275000  6.075000  2.741016  2.753067  2.752881  2.765916  2.767820  2.794244  2.826451  2.839948  2.834387  2.855138  2.938404  3.223730  3.475769  3.688339  3.729337  3.777035  3.773640  3.782233  3.783312  3.781669  3.783587  3.788251  3.780505  3.764628  3.749144  3.725142  3.722334  3.728795  3.709393  3.690859  3.671729  3.668353  3.637454  3.645403  3.656582
46.275000  6.225000  2.643775  2.684798  2.721801  2.747294  2.760733  2.787566  2.805339  2.799541  2.793845  2.816045  2.881079  3.140543  3.411862  3.653667  3.725830  3.768996  3.760288  3.757499  3.755985  3.754465  3.753643  3.761401  3.759154  3.749932  3.739366  3.718569  3.719372  3.729744  3.711698  3.697006  3.679072  3.669465  3.637422  3.646535  3.656405
46.275000  6.375000  2.571392  2.635400  2.693860  2.721070  2.738927  2.744685  2.747741  2.740113  2.734196  2.759180  2.825666  3.135283  3.401783  3.636815  3.702820  3.743651  3.737238  3.733379  3.728306  3.733932  3.731226  3.741898  3.741306  3.737369  3.728961  3.711062  3.716378  3.726366  3.710476  3.699060  3.682759  3.668451  3.636401  3.645867  3.655679
46.275000  6.525000  2.636935  2.665160  2.699563  2.723507  2.741437  2.728217  2.716258  2.691466  2.683277  2.692019  2.792380  3.127623  3.372677  3.566115  3.656650  3.701608  3.684387  3.682482  3.683933  3.701169  3.698603  3.718151  3.726454  3.727724  3.721258  3.708105  3.713669  3.724627  3.709680  3.700252  3.685355  3.666877  3.635242  3.646204  3.654883
46.275000  6.675000  2.745247  2.755620  2.776923  2.788020  2.781274  2.754668  2.727024  2.677084  2.654811  2.652451  2.758035  3.085459  3.314544  3.473319  3.581357  3.635492  3.624388  3.633228  3.638822  3.674554  3.676487  3.702480  3.718767  3.725092  3.716781  3.706620  3.711098  3.723217  3.711705  3.701679  3.686226  3.664594  3.633584  3.646396  3.654838
46.275000  6.825000  2.867847  2.896777  2.873259  2.885695  2.859363  2.812778  2.767852  2.708238  2.685947  2.666422  2.771467  3.029210  3.238261  3.372782  3.498396  3.552770  3.564198  3.583735  3.601565  3.650287  3.663073  3.691108  3.714185  3.724631  3.714972  3.705503  3.707621  3.718422  3.711153  3.700783  3.685469  3.662352  3.632868  3.646930  3.654954
46.275000  6.975000  2.860528  2.908746  2.876554  2.877558  2.847332  2.802377  2.748749  2.712242  2.688905  2.697162  2.786551  2.990733  3.159209  3.266947  3.383518  3.446355  3.491028  3.533298  3.565136  3.627483  3.647382  3.683216  3.714105  3.727007  3.713274  3.702250  3.701934  3.713035  3.711133  3.701857  3.684887  3.662821  3.634488  3.648899  3.656898
46.275000  7.125000  2.849858  2.856060  2.841988  2.854459  2.840800  2.807731  2.780324  2.774511  2.738052  2.775090  2.819944  2.940112  3.069990  3.160402  3.272147  3.361331  3.426583  3.493816  3.532807  3.605892  3.637635  3.680917  3.716985  3.730131  3.713471  3.697823  3.693774  3.704079  3.707440  3.699505  3.683842  3.661124  3.634929  3.650563  3.658631
46.275000  7.275000  2.800021  2.825807  2.840850  2.848057  2.850265  2.821205  2.810721  2.809436  2.784928  2.821816  2.824288  2.872652  2.963334  3.039870  3.165388  3.267058  3.357295  3.444498  3.505893  3.590929  3.636850  3.684296  3.718521  3.728914  3.715087  3.699301  3.690237  3.699666  3.705884  3.699433  3.684049  3.659217  3.634226  3.651991  3.661071
46.275000  7.425000  2.768385  2.788784  2.822630  2.827682  2.848752  2.809856  2.799959  2.815474  2.828196  2.853139  2.828422  2.834383  2.912033  2.985184  3.108058  3.220346  3.338107  3.418092  3.491677  3.578092  3.644359  3.690900  3.721682  3.731946  3.718087  3.702639  3.691120  3.701102  3.707835  3.703591  3.687192  3.657047  3.630316  3.650668  3.662759
46.275000  7.575000  2.941226  2.939777  2.906986  2.905160  2.871518  2.833970  2.817623  2.823778  2.825789  2.829571  2.807533  2.804785  2.865932  2.957123  3.050781  3.178223  3.309894  3.394031  3.479328  3.563250  3.648528  3.698696  3.724054  3.731615  3.716262  3.703264  3.695301  3.705835  3.712275  3.709149  3.693473  3.659321  3.631199  3.652456  3.666759
46.275000  7.725000  2.955985  2.973667  2.949442  2.942830  2.911327  2.856584  2.858002  2.830326  2.822330  2.806214  2.808667  2.795079  2.849000  2.933007  3.016033  3.143696  3.281897  3.382261  3.470937  3.561191  3.659895  3.707673  3.726166  3.726542  3.713549  3.703154  3.702758  3.710822  3.717879  3.714575  3.696755  3.658460  3.630989  3.654018  3.671231
46.275000  7.875000  2.956265  2.916725  2.961522  2.960783  2.926216  2.907021  2.889936  2.889381  2.875869  2.834795  2.802253  2.777756  2.852617  2.936799  3.012204  3.131796  3.258178  3.369946  3.464726  3.573210  3.663970  3.713652  3.725410  3.721706  3.711328  3.708348  3.711945  3.718533  3.725583  3.720702  3.701284  3.659807  3.631358  3.656958  3.675368
46.275000  8.025000  2.981266  2.996109  3.025355  3.030394  3.015614  2.974281  2.937457  2.896126  2.881635  2.854056  2.813419  2.789062  2.866659  2.978951  3.058711  3.170283  3.272449  3.370582  3.467338  3.568883  3.654998  3.713756  3.724839  3.722184  3.711373  3.716834  3.724632  3.731580  3.736358  3.730074  3.707017  3.662335  3.634083  3.661375  3.679530
46.275000  8.175000  2.949281  3.034073  3.046538  3.055780  3.037136  2.980613  2.948163  2.925771  2.916171  2.885527  2.882067  2.898394  3.008471  3.124113  3.182004  3.264753  3.326282  3.398879  3.477864  3.563212  3.648802  3.718041  3.733048  3.729771  3.715029  3.728661  3.740024  3.747190  3.749597  3.742079  3.714088  3.665354  3.636955  3.664748  3.682187
46.275000  8.325000  2.998350  3.106155  3.126821  3.118494  3.101251  2.992089  2.946163  2.929414  2.914840  2.917673  2.930544  2.960367  3.085426  3.224128  3.278365  3.357123  3.400770  3.452385  3.515303  3.584434  3.662191  3.735957  3.746968  3.739443  3.721478  3.743462  3.756882  3.764485  3.764198  3.755352  3.722864  3.668159  3.639021  3.667704  3.685151
46.275000  8.475000  3.147343  3.215340  3.153940  3.140540  3.121002  3.042665  2.980197  2.984654  2.979328  3.001902  3.007813  3.040312  3.168978  3.322137  3.344607  3.436543  3.464062  3.502384  3.560764  3.609496  3.673362  3.747520  3.752967  3.745388  3.734499  3.759270  3.772212  3.779749  3.777107  3.768328  3.731308  3.671091  3.642535  3.670684  3.687913
46.275000  8.625000  3.184400  3.183421  3.090374  3.038819  3.046044  3.044407  3.015082  3.028300  3.059263  3.087655  3.090517  3.093165  3.188206  3.311237  3.368813  3.480178  3.496567  3.541496  3.592729  3.633061  3.694470  3.759846  3.763634  3.758541  3.751980  3.775481  3.784477  3.790946  3.785326  3.778097  3.736652  3.673703  3.646696  3.673929  3.690588
46.275000  8.775000  3.050370  3.014283  3.016635  2.971590  2.981917  3.008466  3.006881  3.004839  3.032652  3.095765  3.107392  3.121852  3.185340  3.279133  3.364155  3.478383  3.506004  3.564329  3.615525  3.645548  3.704482  3.767149  3.773179  3.772821  3.768599  3.793078  3.796207  3.803769  3.794652  3.786366  3.740789  3.675635  3.649906  3.676951  3.693904
46.275000  8.925000  3.020042  2.974398  2.997054  3.003475  2.982881  2.968055  2.987441  3.004995  3.040779  3.083795  3.123348  3.160012  3.170572  3.243653  3.328819  3.427995  3.474475  3.545086  3.607813  3.643454  3.706063  3.772303  3.779948  3.783830  3.782119  3.805678  3.801387  3.812426  3.801939  3.793378  3.743528  3.679614  3.655877  3.680570  3.695921
46.275000  9.075000  2.950984  2.983615  3.013474  3.039412  2.953696  2.950922  2.968291  2.964406  2.983514  3.009882  3.044016  3.090333  3.087709  3.170733  3.277428  3.362997  3.433374  3.521703  3.587962  3.630552  3.710191  3.775148  3.784709  3.790953  3.792806  3.812654  3.804551  3.816100  3.806131  3.795894  3.742834  3.683115  3.661880  3.683623  3.697468
46.275000  9.225000  2.908480  2.936297  3.000864  3.010390  2.948935  2.948270  2.947275  2.942692  2.964355  2.978290  2.995885  3.038198  3.046621  3.129875  3.235774  3.300724  3.391789  3.494539  3.571224  3.617724  3.704050  3.775638  3.786112  3.792387  3.796129  3.812648  3.802003  3.814305  3.806491  3.795229  3.742152  3.688388  3.668803  3.688426  3.701829
46.275000  9.375000  2.839609  2.892751  2.936165  2.933230  2.929614  2.944561  2.951733  2.966521  2.964186  2.972239  2.996530  3.015855  3.030917  3.084587  3.188962  3.227142  3.359865  3.472834  3.550662  3.600957  3.690810  3.771218  3.785271  3.790296  3.795772  3.811808  3.800777  3.812056  3.805415  3.793706  3.741080  3.692701  3.676715  3.693012  3.705869
46.125000  3.975000  2.830441  2.857514  2.867838  2.841285  2.844231  2.865248  2.941626  3.059406  3.280514  3.481246  3.636377  3.795575  3.893865  3.899956  3.891584  3.886176  3.859455  3.833510  3.823481  3.806344  3.799239  3.788428  3.785931  3.780890  3.760836  3.735044  3.722295  3.707842  3.713045  3.701962  3.704616  3.723831  3.702603  3.688184  3.685676
46.125000  4.125000  2.847610  2.862253  2.853954  2.828710  2.828322  2.859938  2.927209  3.054471  3.266563  3.432076  3.573760  3.748631  3.886239  3.912991  3.902874  3.899987  3.875266  3.844686  3.834420  3.814186  3.804588  3.791196  3.788516  3.779874  3.756871  3.729115  3.714028  3.697657  3.701195  3.691525  3.693945  3.717530  3.696912  3.683949  3.683958
46.125000  4.275000  2.863956  2.869941  2.847553  2.817475  2.814639  2.852576  2.918035  3.049233  3.229351  3.363876  3.488031  3.674812  3.842100  3.895324  3.895048  3.904031  3.890320  3.857063  3.844643  3.821684  3.811036  3.795501  3.790654  3.777142  3.754014  3.724788  3.709613  3.691769  3.693213  3.683422  3.682244  3.711417  3.690765  3.679541  3.682194
46.125000  4.425000  2.870743  2.849695  2.830885  2.793670  2.790432  2.825120  2.876115  3.005384  3.175624  3.286242  3.382442  3.598303  3.790235  3.866493  3.880208  3.897558  3.895519  3.862797  3.850117  3.826921  3.817863  3.799613  3.794024  3.778180  3.754358  3.723833  3.707532  3.689330  3.688594  3.676749  3.671248  3.705404  3.686075  3.677060  3.680706
46.125000  4.575000  2.847230  2.822113  2.816185  2.777128  2.760702  2.780732  2.817194  2.945631  3.088493  3.204526  3.310356  3.534827  3.745443  3.830803  3.859941  3.880759  3.892372  3.864678  3.853299  3.830868  3.823927  3.803144  3.793754  3.777077  3.755421  3.723643  3.704087  3.685722  3.684103  3.670369  3.661892  3.699161  3.681445  3.673579  3.679156
46.125000  4.725000  2.840294  2.821917  2.807344  2.760551  2.740962  2.747347  2.778626  2.905933  3.028766  3.144940  3.255547  3.508691  3.710238  3.819054  3.835435  3.858166  3.885438  3.864103  3.856723  3.837376  3.831184  3.808577  3.794524  3.775932  3.755525  3.723013  3.701238  3.683387  3.681187  3.665687  3.656577  3.693476  3.675253  3.669566  3.676950
46.125000  4.875000  2.808798  2.810427  2.807505  2.760341  2.734158  2.727390  2.758706  2.881697  3.002292  3.132539  3.231529  3.467263  3.619074  3.768657  3.790464  3.822670  3.864012  3.855263  3.854765  3.842717  3.838009  3.814453  3.797493  3.776496  3.755146  3.723151  3.700242  3.682756  3.680226  3.663910  3.652709  3.688591  3.669394  3.665412  3.674295
46.125000  5.025000  2.776010  2.796879  2.784596  2.747451  2.723317  2.713037  2.758328  2.873163  2.981513  3.127072  3.208756  3.431415  3.559748  3.685963  3.732851  3.783130  3.842373  3.846384  3.858236  3.849749  3.846833  3.823563  3.802488  3.779400  3.755103  3.724314  3.701594  3.684064  3.681566  3.664516  3.648980  3.682737  3.663323  3.660718  3.670764
46.125000  5.175000  2.754782  2.790720  2.775682  2.740870  2.725312  2.718996  2.773222  2.870359  2.955743  3.072637  3.159393  3.378237  3.495833  3.616132  3.685190  3.743986  3.818594  3.830346  3.853134  3.848630  3.846758  3.820400  3.802138  3.779592  3.755216  3.725290  3.704428  3.689358  3.685532  3.667095  3.647632  3.678377  3.657887  3.656295  3.667962
46.125000  5.325000  2.757510  2.796160  2.779523  2.745183  2.737922  2.730570  2.778323  2.860457  2.916863  3.004466  3.117937  3.338263  3.460867  3.579991  3.653430  3.723664  3.803899  3.824405  3.843904  3.839508  3.839544  3.815938  3.800451  3.781008  3.759781  3.730763  3.710438  3.696656  3.688458  3.669489  3.645974  3.673598  3.650759  3.652560  3.665720
46.125000  5.475000  2.770665  2.795381  2.782335  2.761455  2.764678  2.757127  2.795925  2.837164  2.875082  2.949228  3.077392  3.325253  3.475956  3.594444  3.656475  3.723613  3.791515  3.816356  3.832198  3.826929  3.828960  3.812136  3.796820  3.778116  3.759224  3.731954  3.713391  3.702991  3.691307  3.672109  3.645427  3.669652  3.645856  3.649952  3.664095
46.125000  5.625000  2.816022  2.792361  2.789015  2.801660  2.806134  2.800900  2.831416  2.858545  2.878277  2.957903  3.055471  3.332592  3.517446  3.641018  3.675028  3.726256  3.779015  3.807095  3.822723  3.816757  3.821775  3.810701  3.796859  3.778930  3.758517  3.731082  3.716850  3.709356  3.695193  3.675927  3.647507  3.664742  3.640059  3.646726  3.660191
46.125000  5.775000  2.840356  2.800549  2.807937  2.817662  2.817002  2.824339  2.844769  2.870207  2.847337  2.898683  2.998896  3.317633  3.530603  3.666633  3.688118  3.732670  3.769614  3.794701  3.807785  3.801260  3.807321  3.802414  3.788883  3.774169  3.754597  3.727723  3.718673  3.715660  3.699660  3.679896  3.652028  3.661556  3.636838  3.644196  3.656485
46.125000  5.925000  2.831748  2.809357  2.799099  2.812216  2.812569  2.836033  2.860384  2.860578  2.841488  2.869516  2.951483  3.265908  3.497073  3.655446  3.686943  3.733601  3.758549  3.781693  3.788720  3.782681  3.784721  3.783478  3.774965  3.763165  3.745001  3.718837  3.716065  3.718121  3.703112  3.684980  3.656985  3.661074  3.633281  3.642360  3.653591
46.125000  6.075000  2.766261  2.785088  2.785686  2.802121  2.811003  2.846682  2.860734  2.846943  2.831769  2.832234  2.890887  3.172574  3.439388  3.652139  3.686274  3.733560  3.746517  3.760261  3.763948  3.756066  3.755958  3.761038  3.757533  3.748463  3.733775  3.711478  3.714918  3.723045  3.707349  3.691536  3.665590  3.662255  3.631744  3.642050  3.652287
46.125000  6.225000  2.639225  2.691857  2.729976  2.760248  2.788107  2.800061  2.799460  2.797614  2.784818  2.765388  2.811470  3.082528  3.360650  3.580250  3.662611  3.717679  3.722127  3.726794  3.733088  3.726973  3.727157  3.739492  3.743960  3.739205  3.729377  3.709515  3.716270  3.724940  3.708419  3.694119  3.670911  3.663570  3.631127  3.642426  3.651461
46.125000  6.375000  2.653167  2.693105  2.744686  2.764102  2.768700  2.758351  2.745104  2.730063  2.724213  2.699630  2.786948  3.100845  3.345086  3.578556  3.645843  3.705385  3.701308  3.699519  3.701381  3.700888  3.699199  3.722974  3.735650  3.733208  3.724915  3.705790  3.714123  3.723866  3.708585  3.696431  3.676345  3.664384  3.631161  3.642964  3.651063
46.125000  6.525000  2.770935  2.780855  2.823469  2.822513  2.815650  2.786455  2.755567  2.730665  2.699721  2.697841  2.783986  3.093191  3.311160  3.527077  3.606815  3.666127  3.649276  3.649382  3.658261  3.674562  3.675048  3.707334  3.725581  3.728719  3.719350  3.704110  3.712751  3.724504  3.711078  3.699883  3.679922  3.663755  3.630258  3.642756  3.651502
46.125000  6.675000  2.868744  2.874635  2.876588  2.866242  2.850062  2.815068  2.784652  2.740832  2.709458  2.721462  2.822996  3.060324  3.224713  3.411318  3.517986  3.588025  3.585959  3.597232  3.617841  3.647705  3.655370  3.691017  3.718250  3.730895  3.718843  3.705553  3.710949  3.721875  3.710563  3.699415  3.679224  3.661129  3.628985  3.642915  3.651397
46.125000  6.825000  2.959879  2.972536  2.955495  2.946463  2.919063  2.876518  2.833603  2.791894  2.761940  2.780798  2.868138  3.038491  3.155991  3.287806  3.399753  3.481602  3.506845  3.541367  3.577604  3.627420  3.644889  3.686317  3.721793  3.738160  3.721814  3.706473  3.706471  3.715453  3.708566  3.697024  3.677505  3.659652  3.628889  3.643703  3.651100
46.125000  6.975000  2.960106  2.981036  2.963442  2.975020  2.935151  2.888474  2.865706  2.855170  2.851963  2.885805  2.894092  2.959417  3.038559  3.149696  3.281548  3.380852  3.424984  3.492843  3.536246  3.602084  3.632229  3.681774  3.722055  3.742060  3.722919  3.703463  3.699724  3.709831  3.708387  3.697358  3.676941  3.658049  3.629230  3.645396  3.652708
46.125000  7.125000  2.913436  2.926569  2.921309  2.948078  2.918263  2.878726  2.841977  2.841693  2.832600  2.861596  2.844287  2.843186  2.898834  2.983129  3.144409  3.274611  3.352433  3.449355  3.504287  3.585269  3.625949  3.679859  3.722738  3.742207  3.721634  3.698601  3.691157  3.701157  3.705218  3.697958  3.681744  3.659159  3.629640  3.647158  3.654666
46.125000  7.275000  2.881964  2.886612  2.915136  2.923848  2.906728  2.892078  2.846385  2.826365  2.817819  2.846842  2.822528  2.764914  2.806776  2.874521  3.030547  3.168330  3.296187  3.411719  3.484951  3.573191  3.627988  3.682863  3.726110  3.740215  3.721549  3.699199  3.688393  3.696831  3.704361  3.701312  3.686546  3.658412  3.628479  3.646877  3.656484
46.125000  7.425000  2.937485  2.921316  2.950781  2.911942  2.926493  2.917289  2.885717  2.883842  2.877703  2.883853  2.835826  2.757737  2.784689  2.849888  2.989371  3.138347  3.283523  3.385587  3.470204  3.555360  3.630525  3.687753  3.725954  3.733835  3.719270  3.698434  3.692410  3.700355  3.707855  3.705867  3.689807  3.657389  3.625568  3.645872  3.658559
46.125000  7.575000  3.031677  2.983627  2.974570  2.932806  2.939813  2.939151  2.907725  2.882505  2.860348  2.838552  2.795140  2.739404  2.766322  2.845913  2.960543  3.128225  3.282344  3.382271  3.476007  3.561318  3.650451  3.697927  3.726624  3.729042  3.718603  3.700265  3.698997  3.706370  3.714634  3.712778  3.693979  3.657408  3.625853  3.646329  3.661360
46.125000  7.725000  3.005249  2.980662  2.973392  2.947704  2.933168  2.917893  2.926392  2.876082  2.842802  2.822653  2.789943  2.754669  2.796574  2.871902  2.966912  3.110309  3.271410  3.380101  3.475916  3.570106  3.655787  3.703285  3.726537  3.724890  3.716197  3.704624  3.706970  3.715267  3.722762  3.719844  3.698441  3.656447  3.626201  3.647833  3.664000
46.125000  7.875000  2.873212  2.912718  2.931895  2.971017  2.963732  2.935437  2.904814  2.881491  2.848002  2.812528  2.792427  2.785745  2.856045  2.955125  3.023453  3.136263  3.265112  3.373227  3.466072  3.569262  3.658887  3.707466  3.725258  3.724700  3.713935  3.708686  3.715827  3.723806  3.729531  3.726469  3.702842  3.657893  3.627504  3.651236  3.668456
46.125000  8.025000  2.920270  2.944017  3.018415  3.010841  2.985655  2.967128  2.930275  2.884402  2.885247  2.866370  2.854521  2.848378  2.923024  3.026031  3.098637  3.178986  3.288974  3.373896  3.467617  3.562800  3.652255  3.708553  3.730063  3.730350  3.715928  3.720121  3.732432  3.737768  3.740212  3.734812  3.707708  3.658555  3.628111  3.655024  3.673457
46.125000  8.175000  2.974507  3.049632  3.030572  3.062531  3.043789  2.970379  2.933156  2.885765  2.904886  2.881532  2.893542  2.912455  3.025281  3.132214  3.192129  3.250854  3.335501  3.401848  3.488862  3.577176  3.658839  3.724736  3.740715  3.738054  3.719697  3.735041  3.749013  3.754012  3.754200  3.744360  3.714390  3.661695  3.631520  3.658969  3.676520
46.125000  8.325000  3.109352  3.207664  3.178706  3.208507  3.155414  3.036658  2.961033  2.947312  2.962124  2.966259  2.969393  3.001849  3.147712  3.248784  3.299812  3.345279  3.407279  3.459913  3.524167  3.591854  3.661977  3.733977  3.744776  3.742518  3.732127  3.752783  3.765884  3.770018  3.767063  3.755684  3.722178  3.665049  3.635476  3.662185  3.679578
46.125000  8.475000  3.248797  3.221071  3.210067  3.173707  3.114897  3.102954  3.056203  3.060025  3.064721  3.068106  3.085184  3.104780  3.269812  3.379862  3.406397  3.461476  3.478058  3.519409  3.567734  3.615635  3.678623  3.746274  3.756069  3.756411  3.749749  3.771520  3.782705  3.787283  3.780781  3.769687  3.730115  3.669167  3.641020  3.667159  3.684132
46.125000  8.625000  3.274000  3.270608  3.185503  3.151954  3.136389  3.108161  3.098053  3.136595  3.145292  3.165429  3.172539  3.186000  3.342267  3.453156  3.447325  3.522253  3.525265  3.560347  3.603806  3.638313  3.693166  3.757767  3.768637  3.774618  3.767800  3.790112  3.796747  3.802498  3.793985  3.782543  3.736061  3.672083  3.644999  3.669977  3.687757
46.125000  8.775000  3.158891  3.093332  3.055223  3.092395  3.098154  3.059825  3.078548  3.093217  3.165524  3.178338  3.182903  3.213411  3.324811  3.440574  3.451826  3.529757  3.540506  3.580391  3.622809  3.652558  3.702552  3.763461  3.774977  3.780964  3.779423  3.802030  3.803254  3.810205  3.802211  3.789459  3.736855  3.673623  3.649460  3.673348  3.691344
46.125000  8.925000  2.959254  3.008041  3.035109  3.020466  2.991127  2.975237  3.027547  3.019416  3.077368  3.107218  3.133765  3.184484  3.264984  3.367722  3.420571  3.502224  3.518137  3.570983  3.625540  3.659235  3.715306  3.773334  3.781082  3.788852  3.790138  3.812306  3.806212  3.814158  3.806677  3.793509  3.737511  3.677197  3.656161  3.676856  3.693192
46.125000  9.075000  2.801788  2.901855  3.003551  2.985638  2.922569  2.953377  2.952783  2.939794  2.995202  3.038456  3.072317  3.136676  3.180455  3.269071  3.363298  3.433247  3.479662  3.547639  3.607444  3.653299  3.721136  3.779640  3.787975  3.794721  3.796803  3.820325  3.809728  3.817808  3.808363  3.794629  3.737644  3.680923  3.662219  3.679832  3.695506
46.125000  9.225000  2.846042  2.901232  2.983371  3.044422  2.988930  2.997057  2.945175  2.954828  2.962884  2.996034  3.012557  3.064489  3.116005  3.218143  3.336310  3.379404  3.464721  3.544982  3.595367  3.639278  3.713503  3.779061  3.787493  3.793609  3.797801  3.821921  3.811036  3.819218  3.809480  3.795354  3.737743  3.686283  3.670782  3.685507  3.700320
46.125000  9.375000  2.941153  2.979706  3.094428  3.154917  3.061309  3.035526  2.977823  2.975465  2.989999  2.997365  3.006436  3.052621  3.078297  3.182428  3.282866  3.339209  3.440029  3.536928  3.592582  3.633323  3.713247  3.776830  3.787747  3.788926  3.796593  3.816969  3.809498  3.818504  3.809977  3.796940  3.737826  3.691889  3.678813  3.690107  3.703696
45.975000  3.975000  2.806980  2.837337  2.863316  2.855312  2.855079  2.883391  2.948739  3.077419  3.312723  3.495730  3.657262  3.803713  3.912921  3.905612  3.880707  3.860190  3.823008  3.795455  3.782947  3.765857  3.754707  3.747039  3.748453  3.747246  3.739712  3.721277  3.710508  3.695090  3.701376  3.692075  3.692779  3.716185  3.699600  3.689199  3.684391
45.975000  4.125000  2.826731  2.839254  2.845536  2.839365  2.831247  2.865422  2.937889  3.069174  3.283859  3.438195  3.590806  3.773834  3.906714  3.911805  3.887197  3.874356  3.840462  3.807472  3.796353  3.774940  3.763855  3.753082  3.754253  3.750263  3.739150  3.719470  3.706847  3.688155  3.693329  3.684875  3.683506  3.710632  3.694220  3.685291  3.682881
45.975000  4.275000  2.855796  2.847444  2.842506  2.826973  2.820253  2.860194  2.930145  3.058936  3.259029  3.381603  3.499122  3.715111  3.876804  3.908221  3.888368  3.881729  3.857539  3.821024  3.810023  3.787244  3.775452  3.761446  3.761840  3.753955  3.739182  3.718180  3.702905  3.683283  3.686518  3.677464  3.673231  3.705179  3.688712  3.681510  3.682188
45.975000  4.425000  2.873689  2.854086  2.842973  2.810831  2.802679  2.834414  2.903741  3.041704  3.205017  3.314969  3.410043  3.658935  3.832754  3.880731  3.878375  3.882155  3.872654  3.834444  3.821925  3.797350  3.785043  3.766366  3.763916  3.753890  3.738969  3.716893  3.700485  3.681328  3.682021  3.672273  3.664066  3.701061  3.684405  3.676572  3.680896
45.975000  4.575000  2.868375  2.838693  2.832108  2.795585  2.781026  2.803282  2.849568  2.976898  3.101168  3.217702  3.306173  3.609763  3.799699  3.848045  3.866056  3.874978  3.880002  3.845225  3.831789  3.807860  3.796226  3.772577  3.766353  3.754308  3.740426  3.716734  3.700020  3.680213  3.680210  3.669438  3.659122  3.698152  3.680013  3.673085  3.678960
45.975000  4.725000  2.861126  2.837086  2.827621  2.786500  2.761405  2.768412  2.811020  2.920651  3.017464  3.137746  3.256861  3.561553  3.760611  3.814871  3.834878  3.849417  3.867977  3.843022  3.835789  3.816108  3.807948  3.781044  3.772021  3.758140  3.741458  3.716640  3.699036  3.678445  3.678370  3.667862  3.655940  3.694118  3.674352  3.668683  3.676567
45.975000  4.875000  2.867739  2.841728  2.826941  2.782902  2.754726  2.746826  2.789569  2.884277  2.961979  3.073695  3.203537  3.520412  3.709759  3.779688  3.794379  3.819013  3.852600  3.838304  3.840303  3.825107  3.818225  3.789168  3.777731  3.761077  3.742516  3.716967  3.698478  3.679075  3.676965  3.665612  3.651336  3.688134  3.667395  3.664102  3.673993
45.975000  5.025000  2.848490  2.833217  2.819850  2.783941  2.752116  2.740258  2.788275  2.872282  2.931434  3.034046  3.158630  3.450274  3.603793  3.726244  3.747744  3.785489  3.831755  3.827660  3.840114  3.828826  3.822134  3.793182  3.781568  3.763474  3.744053  3.717785  3.697596  3.680555  3.677885  3.662803  3.646387  3.682084  3.660322  3.659956  3.671178
45.975000  5.175000  2.831406  2.826037  2.804034  2.779797  2.757143  2.748374  2.794995  2.878353  2.918001  3.011602  3.118572  3.390323  3.547620  3.649868  3.704061  3.753151  3.809526  3.815576  3.833903  3.824373  3.819897  3.792154  3.780293  3.763232  3.745232  3.718252  3.698969  3.683671  3.680094  3.661845  3.643627  3.676379  3.654939  3.656130  3.667867
45.975000  5.325000  2.822396  2.836721  2.817213  2.797001  2.789695  2.780105  2.819189  2.872402  2.883934  2.958210  3.081691  3.342943  3.474214  3.580378  3.660468  3.716509  3.785921  3.800656  3.821691  3.816657  3.814207  3.787766  3.779041  3.763794  3.746737  3.719338  3.702170  3.689062  3.683319  3.661854  3.641005  3.670871  3.648768  3.652545  3.664732
45.975000  5.475000  2.838853  2.824508  2.837533  2.843428  2.846466  2.829502  2.837738  2.863376  2.846701  2.903940  3.013070  3.295145  3.429953  3.531154  3.616710  3.684436  3.762036  3.789023  3.814283  3.811353  3.809845  3.787633  3.777331  3.763999  3.748572  3.720640  3.705206  3.695414  3.686488  3.664540  3.639728  3.665726  3.641560  3.647948  3.661144
45.975000  5.625000  2.795874  2.756433  2.802070  2.822374  2.837890  2.832565  2.814982  2.823833  2.768092  2.791084  2.913842  3.269964  3.446126  3.563004  3.626420  3.682805  3.758628  3.788662  3.806135  3.798149  3.797388  3.786080  3.775688  3.762140  3.746105  3.718836  3.705516  3.698550  3.688984  3.668538  3.640753  3.662393  3.636488  3.644261  3.655998
45.975000  5.775000  2.811788  2.784018  2.789593  2.816251  2.817113  2.824033  2.800377  2.791494  2.738544  2.754228  2.882758  3.255677  3.471337  3.593080  3.636994  3.690369  3.754983  3.781779  3.794215  3.784089  3.783430  3.776708  3.765551  3.752103  3.735250  3.711198  3.705430  3.702654  3.692542  3.673294  3.643784  3.658125  3.630474  3.640630  3.651942
45.975000  5.925000  2.820813  2.798512  2.790122  2.812005  2.799911  2.818064  2.808857  2.790365  2.774068  2.773515  2.861739  3.204409  3.451845  3.602458  3.645890  3.698781  3.742938  3.766178  3.775638  3.766282  3.764127  3.760040  3.752066  3.738362  3.723869  3.702409  3.703601  3.707163  3.696346  3.678405  3.649939  3.657620  3.627293  3.638460  3.649061
45.975000  6.075000  2.775371  2.795650  2.794617  2.813343  2.810990  2.820838  2.808703  2.798120  2.787346  2.770079  2.828106  3.139514  3.408351  3.593285  3.635443  3.691708  3.722447  3.744083  3.751484  3.739172  3.737710  3.738850  3.741504  3.729352  3.719349  3.701111  3.706647  3.713268  3.699213  3.682699  3.658110  3.658730  3.625407  3.638349  3.648644
45.975000  6.225000  2.742374  2.765449  2.771818  2.793724  2.811633  2.799962  2.786911  2.780466  2.750319  2.718106  2.798464  3.099188  3.366857  3.569330  3.616823  3.666868  3.691872  3.708868  3.719356  3.711277  3.713568  3.722930  3.733924  3.724507  3.717025  3.702264  3.709888  3.717695  3.701973  3.687758  3.664380  3.658969  3.625293  3.638468  3.648080
45.975000  6.375000  2.723250  2.766019  2.785374  2.783519  2.779267  2.753698  2.732706  2.737515  2.729182  2.725448  2.805610  3.072166  3.305785  3.509554  3.576181  3.630972  3.638951  3.657001  3.674458  3.682440  3.685379  3.707558  3.722029  3.721199  3.714254  3.698751  3.708861  3.720677  3.704795  3.692256  3.668386  3.659121  3.624182  3.638214  3.647830
45.975000  6.525000  2.786131  2.833960  2.856074  2.852177  2.804946  2.774042  2.747209  2.723891  2.722875  2.752955  2.846319  3.087978  3.230067  3.412999  3.511463  3.577028  3.578788  3.602001  3.633549  3.654608  3.664260  3.696697  3.714532  3.721343  3.712838  3.697780  3.705749  3.718352  3.705077  3.693972  3.670265  3.657582  3.621412  3.636922  3.647358
45.975000  6.675000  2.889185  2.929808  2.952853  2.933766  2.898636  2.848314  2.829633  2.798287  2.784125  2.825220  2.910999  3.028344  3.108150  3.283271  3.400409  3.490597  3.504721  3.544062  3.594337  3.629290  3.646542  3.685487  3.712498  3.726291  3.717337  3.698910  3.702085  3.713692  3.704557  3.693362  3.669878  3.655092  3.620681  3.636946  3.647410
45.975000  6.825000  2.970809  2.948051  2.970967  2.957149  2.952397  2.914133  2.907392  2.929060  2.926877  2.958976  2.962345  2.966803  2.995634  3.156445  3.280451  3.396770  3.433888  3.498680  3.555574  3.611993  3.636416  3.682785  3.719981  3.739727  3.725475  3.703205  3.701197  3.711443  3.708039  3.696200  3.674193  3.656221  3.622416  3.638961  3.647635
45.975000  6.975000  2.958979  2.949944  2.995250  2.982775  2.964496  2.950096  2.919754  2.906851  2.907261  2.922183  2.903077  2.846876  2.866393  2.994183  3.140726  3.291580  3.359279  3.458217  3.523908  3.599185  3.633077  3.683171  3.724702  3.746042  3.727451  3.703349  3.696621  3.705912  3.707911  3.698004  3.677501  3.657436  3.623460  3.641289  3.649087
45.975000  7.125000  2.936099  2.984518  3.015109  3.004566  2.960862  2.961385  2.902559  2.888142  2.873449  2.872463  2.842689  2.774892  2.796818  2.868264  3.041546  3.200910  3.303207  3.431127  3.508243  3.584599  3.630306  3.685729  3.729575  3.747968  3.725232  3.698046  3.689775  3.696803  3.702231  3.698665  3.680797  3.656785  3.622269  3.643098  3.650774
45.975000  7.275000  2.975360  3.001482  3.037458  3.021678  2.993632  2.970560  2.914332  2.899590  2.864867  2.859552  2.829694  2.731292  2.746162  2.798262  2.973546  3.135330  3.287263  3.405546  3.489748  3.567640  3.629632  3.688227  3.730150  3.740308  3.724481  3.697740  3.691020  3.696689  3.703424  3.702915  3.686114  3.656257  3.620090  3.642041  3.651739
45.975000  7.425000  3.009611  3.006331  3.010713  3.009798  2.998683  2.996268  2.942225  2.905221  2.857435  2.852478  2.819482  2.738738  2.738567  2.799925  2.940618  3.109028  3.284812  3.396851  3.482739  3.568481  3.642129  3.694630  3.731813  3.734369  3.721657  3.698163  3.696660  3.701878  3.708761  3.709755  3.692904  3.657035  3.619295  3.641740  3.653877
45.975000  7.575000  3.095557  3.082302  3.061977  3.021243  3.019222  3.021029  2.947422  2.893475  2.844362  2.810683  2.796140  2.752410  2.771255  2.827932  2.947151  3.106325  3.279690  3.385147  3.477407  3.570565  3.648324  3.695559  3.729178  3.731935  3.718860  3.700375  3.702059  3.708474  3.715356  3.716349  3.695558  3.655275  3.618901  3.641701  3.656239
45.975000  7.725000  3.048289  3.076458  3.067652  3.036315  3.032703  3.031455  2.987977  2.922497  2.890274  2.843598  2.829638  2.815966  2.838448  2.886282  2.978746  3.111401  3.274738  3.379228  3.472634  3.568384  3.647261  3.693901  3.719803  3.721572  3.710652  3.700767  3.709321  3.717738  3.722762  3.723234  3.700609  3.655665  3.619824  3.643537  3.659752
45.975000  7.875000  2.937313  2.970783  2.993538  3.005417  3.004581  3.029252  3.002277  2.956697  2.915071  2.885857  2.876259  2.876184  2.928039  2.976068  3.026909  3.125330  3.253968  3.355584  3.452306  3.555769  3.645818  3.697984  3.721797  3.724139  3.711907  3.711047  3.724430  3.732552  3.735535  3.733627  3.705953  3.655407  3.621871  3.646020  3.663375
45.975000  8.025000  2.879080  2.918768  3.011441  2.992308  2.994963  2.973498  2.927401  2.920561  2.937116  2.933522  2.939612  2.934931  2.986377  3.050154  3.093190  3.156602  3.266589  3.363049  3.460810  3.558408  3.650841  3.712462  3.733330  3.731945  3.717899  3.727032  3.741776  3.748314  3.749397  3.742347  3.711181  3.655724  3.623305  3.647758  3.665843
45.975000  8.175000  3.056490  3.145806  3.123724  3.113094  3.081869  3.027501  2.991181  2.960076  2.968482  2.955336  2.981807  2.996109  3.043088  3.118661  3.176314  3.224336  3.309974  3.394567  3.485761  3.578358  3.659009  3.725723  3.739244  3.740259  3.729941  3.744509  3.758237  3.765989  3.765938  3.753969  3.717551  3.659174  3.627285  3.651175  3.669816
45.975000  8.325000  3.123113  3.178647  3.185752  3.183333  3.116490  3.120686  3.078316  3.048081  3.084872  3.064004  3.066883  3.068676  3.166617  3.233150  3.275209  3.300539  3.367942  3.442466  3.521666  3.602707  3.668075  3.737313  3.748660  3.753951  3.746693  3.764778  3.778315  3.783683  3.779414  3.766029  3.723650  3.662700  3.632234  3.655170  3.674315
45.975000  8.475000  3.210457  3.111374  3.174088  3.164605  3.150898  3.169276  3.152653  3.180650  3.187108  3.157287  3.147727  3.159396  3.258355  3.326083  3.343200  3.382294  3.433613  3.492950  3.563506  3.623149  3.677484  3.748147  3.760001  3.770751  3.762779  3.780662  3.791513  3.796067  3.788866  3.775910  3.728340  3.665488  3.637745  3.660510  3.679348
45.975000  8.625000  3.223229  3.113709  3.102350  3.130916  3.145485  3.109766  3.161254  3.167953  3.189519  3.181848  3.184015  3.239680  3.336033  3.430475  3.419383  3.462306  3.489318  3.534539  3.597344  3.639852  3.685956  3.753130  3.767017  3.781178  3.775481  3.794558  3.801654  3.806309  3.797281  3.783818  3.728421  3.666775  3.643128  3.665390  3.683899
45.975000  8.775000  2.951523  3.011228  2.987723  3.000966  3.006113  3.000014  3.059897  3.081585  3.142231  3.146334  3.142197  3.181571  3.343498  3.472252  3.461051  3.508220  3.516875  3.563134  3.612642  3.646992  3.698581  3.762779  3.770443  3.786148  3.785033  3.807153  3.807166  3.812748  3.803112  3.789727  3.731678  3.671583  3.650228  3.669939  3.688020
45.975000  8.925000  2.782055  2.952439  2.992833  2.920004  2.901478  2.920386  2.918497  2.931588  3.029033  3.051012  3.102470  3.169898  3.323614  3.443292  3.456203  3.521960  3.534763  3.579061  3.631355  3.660391  3.710959  3.768884  3.777022  3.790560  3.790840  3.816791  3.812639  3.818491  3.808184  3.795185  3.734406  3.676291  3.656599  3.673593  3.690682
45.975000  9.075000  2.752506  2.977932  3.077473  3.018030  2.936930  2.916779  2.903299  2.895337  2.963929  3.034297  3.076398  3.138681  3.267237  3.381465  3.444073  3.525488  3.558984  3.597267  3.640194  3.666605  3.715647  3.769850  3.782793  3.792607  3.797708  3.822845  3.816016  3.821172  3.810213  3.798332  3.735625  3.682445  3.665180  3.678185  3.694374
45.975000  9.225000  2.796654  2.946652  3.091691  3.141894  3.076433  2.978821  2.951481  2.924142  2.938858  2.991262  2.998154  3.075448  3.199716  3.339900  3.442352  3.512589  3.558689  3.599972  3.637455  3.663737  3.717807  3.773983  3.783707  3.790469  3.796769  3.822929  3.816998  3.822988  3.810392  3.797719  3.735583  3.687973  3.673412  3.683284  3.697799
45.975000  9.375000  2.946518  2.920092  3.055613  3.202326  3.139586  3.013442  2.952983  2.924133  2.922933  2.959606  2.954893  3.022332  3.124628  3.269658  3.388783  3.468312  3.540109  3.587098  3.618546  3.646675  3.710542  3.771420  3.780228  3.784962  3.791168  3.817528  3.813342  3.819134  3.806506  3.793572  3.735072  3.692422  3.681642  3.688343  3.701523
45.825000  3.975000  2.810704  2.822356  2.856678  2.864938  2.878911  2.913586  2.968688  3.112440  3.334029  3.485712  3.614133  3.772280  3.867485  3.840585  3.831020  3.807172  3.775617  3.753448  3.742061  3.728168  3.720136  3.716400  3.723228  3.726253  3.725273  3.714571  3.704203  3.687078  3.693055  3.684639  3.685487  3.710763  3.698245  3.691412  3.684001
45.825000  4.125000  2.817599  2.828402  2.849829  2.853112  2.862493  2.898822  2.957327  3.106553  3.306789  3.446738  3.560713  3.767454  3.882679  3.868237  3.856387  3.830493  3.796002  3.767538  3.755939  3.738396  3.728836  3.722239  3.728078  3.727494  3.724358  3.711812  3.699725  3.681435  3.686700  3.678429  3.675564  3.704365  3.692872  3.687296  3.683353
45.825000  4.275000  2.843580  2.846335  2.855071  2.842760  2.853610  2.885677  2.959959  3.101920  3.281435  3.406952  3.497938  3.741365  3.885034  3.879896  3.865058  3.848599  3.818025  3.786039  3.773814  3.753232  3.741635  3.731237  3.733294  3.729434  3.724789  3.710579  3.696827  3.677563  3.683597  3.676117  3.669233  3.700761  3.688602  3.681771  3.681378
45.825000  4.425000  2.871875  2.866947  2.867570  2.845446  2.851500  2.877019  2.958896  3.086933  3.221960  3.337298  3.420802  3.701394  3.855225  3.871400  3.859949  3.860723  3.839916  3.805103  3.792925  3.768445  3.754200  3.737630  3.734363  3.729210  3.723828  3.709294  3.696430  3.675009  3.680082  3.672578  3.661693  3.698073  3.684006  3.677139  3.680218
45.825000  4.575000  2.891122  2.863315  2.855841  2.835659  2.830834  2.846592  2.915282  3.038911  3.146383  3.237901  3.338652  3.653051  3.818560  3.854158  3.849969  3.860964  3.852989  3.816919  3.806678  3.780701  3.766378  3.741892  3.736836  3.729874  3.722559  3.708255  3.696707  3.675024  3.678485  3.671308  3.656960  3.695405  3.678866  3.671735  3.678430
45.825000  4.725000  2.884682  2.848475  2.852160  2.828158  2.805562  2.812275  2.873197  2.975466  3.058960  3.143729  3.253164  3.603689  3.795223  3.810987  3.827912  3.846648  3.852918  3.822152  3.814786  3.790338  3.776533  3.744371  3.739274  3.730024  3.719452  3.704842  3.693501  3.674335  3.676682  3.669094  3.652955  3.691576  3.673283  3.668256  3.676640
45.825000  4.875000  2.897298  2.849429  2.851567  2.820852  2.784454  2.780206  2.837016  2.918018  2.972515  3.058711  3.194973  3.555476  3.757303  3.783348  3.800140  3.818896  3.839601  3.817116  3.815771  3.795803  3.783436  3.748259  3.742470  3.733045  3.722060  3.706071  3.692415  3.673948  3.674177  3.665114  3.649627  3.687254  3.666714  3.664004  3.673743
45.825000  5.025000  2.911878  2.857463  2.853498  2.819432  2.787178  2.783413  2.824296  2.889544  2.914209  2.996987  3.138031  3.488868  3.681325  3.734461  3.759131  3.785677  3.820748  3.811018  3.816582  3.801032  3.791207  3.756368  3.749353  3.739779  3.729562  3.711294  3.695041  3.677930  3.674584  3.662147  3.648347  3.682392  3.660402  3.659625  3.670858
45.825000  5.175000  2.888754  2.845616  2.832698  2.822218  2.803866  2.798218  2.830067  2.865935  2.876575  2.954215  3.087178  3.410758  3.566030  3.672071  3.711984  3.751222  3.797116  3.799115  3.811472  3.800838  3.792895  3.759713  3.755822  3.744894  3.737040  3.713778  3.695969  3.680546  3.676395  3.660514  3.645012  3.676002  3.652379  3.654879  3.667610
45.825000  5.325000  2.886240  2.839791  2.836004  2.839949  2.822104  2.818499  2.832463  2.866547  2.862772  2.913671  3.029576  3.353961  3.518493  3.609147  3.668055  3.719359  3.776095  3.790140  3.805712  3.799616  3.792322  3.761772  3.756661  3.746073  3.736460  3.711831  3.694290  3.681768  3.677611  3.660413  3.642597  3.670188  3.645408  3.650344  3.663355
45.825000  5.475000  2.867293  2.837708  2.871245  2.871691  2.856706  2.845802  2.832052  2.848100  2.814780  2.816489  2.948980  3.292453  3.455253  3.560796  3.633825  3.688459  3.756882  3.776197  3.794247  3.789022  3.782661  3.758845  3.753383  3.739226  3.730829  3.707453  3.694472  3.684988  3.678873  3.661619  3.639499  3.665020  3.638188  3.644977  3.658133
45.825000  5.625000  2.816880  2.811125  2.848342  2.862517  2.856625  2.845472  2.820198  2.813627  2.748734  2.728859  2.864529  3.223160  3.405722  3.535376  3.610337  3.665599  3.739816  3.762317  3.783195  3.780365  3.776392  3.756897  3.748235  3.731672  3.723573  3.701334  3.693201  3.687253  3.680207  3.663935  3.638570  3.660914  3.631094  3.640159  3.652900
45.825000  5.775000  2.808472  2.813232  2.818438  2.837282  2.831441  2.820939  2.800176  2.778376  2.725401  2.703994  2.821661  3.172698  3.406834  3.530003  3.596711  3.649082  3.723171  3.751771  3.769148  3.766128  3.763396  3.750310  3.740872  3.722121  3.712116  3.691542  3.687557  3.685904  3.679440  3.663392  3.638749  3.656588  3.625107  3.635949  3.648017
45.825000  5.925000  2.745269  2.800798  2.793789  2.797350  2.787699  2.771138  2.752328  2.730204  2.721290  2.696431  2.789332  3.137686  3.393829  3.545420  3.596148  3.641784  3.706665  3.740887  3.756861  3.751503  3.749695  3.738973  3.737390  3.716933  3.707642  3.688855  3.689584  3.692390  3.683465  3.667164  3.644058  3.652545  3.619453  3.632457  3.644976
45.825000  6.075000  2.778369  2.786789  2.752253  2.790832  2.786315  2.769909  2.727631  2.691748  2.685740  2.697128  2.790278  3.120214  3.370943  3.537330  3.587405  3.627988  3.680096  3.710250  3.727216  3.720126  3.723309  3.722264  3.726203  3.709167  3.701975  3.687352  3.691837  3.698066  3.686041  3.669974  3.650172  3.652290  3.617794  3.631127  3.644463
45.825000  6.225000  2.762486  2.772635  2.769259  2.811420  2.816524  2.803326  2.764915  2.734772  2.724123  2.759351  2.838035  3.109797  3.313533  3.514949  3.562465  3.599916  3.639602  3.669189  3.688445  3.688236  3.696378  3.703920  3.714620  3.704299  3.701317  3.687167  3.692132  3.700180  3.687241  3.672458  3.653846  3.652331  3.616720  3.630769  3.644064
45.825000  6.375000  2.753000  2.776115  2.795721  2.827278  2.817076  2.809552  2.774704  2.752442  2.756674  2.821550  2.875896  3.087608  3.249796  3.412885  3.510133  3.559143  3.582702  3.618653  3.647683  3.662036  3.671573  3.691067  3.704073  3.703508  3.702473  3.688385  3.694858  3.707331  3.692564  3.677915  3.657059  3.650433  3.614156  3.629923  3.642769
45.825000  6.525000  2.782455  2.832669  2.856331  2.855438  2.853546  2.845578  2.828397  2.811842  2.838997  2.912534  2.968360  3.058393  3.152039  3.313559  3.421877  3.486656  3.511796  3.557887  3.603332  3.632323  3.649365  3.683208  3.702621  3.712488  3.707987  3.689157  3.693791  3.708730  3.696368  3.681446  3.660045  3.649572  3.613686  3.629601  3.642378
45.825000  6.675000  2.871737  2.867515  2.910862  2.905993  2.896997  2.904031  2.920375  2.938444  2.965727  2.993092  2.971334  2.965107  3.015620  3.168935  3.298074  3.402200  3.441759  3.503369  3.570056  3.616529  3.642308  3.685694  3.712244  3.730368  3.719872  3.693973  3.693867  3.707572  3.700763  3.686756  3.665767  3.651906  3.614684  3.630391  3.642671
45.825000  6.825000  2.947437  2.937471  2.976635  2.956238  2.933098  2.918564  2.914044  2.899393  2.910397  2.900110  2.874209  2.807736  2.837327  3.015072  3.157954  3.317041  3.374478  3.468957  3.544580  3.612166  3.645587  3.689565  3.723520  3.748060  3.731994  3.702735  3.694201  3.704321  3.703360  3.692708  3.672444  3.654255  3.616190  3.633147  3.642938
45.825000  6.975000  2.892228  2.948367  2.969676  2.953848  2.950370  2.929883  2.895323  2.845255  2.833812  2.832459  2.816122  2.748426  2.751947  2.877913  3.044604  3.238960  3.329406  3.444806  3.530420  3.603727  3.639912  3.687717  3.727588  3.749029  3.729458  3.697978  3.689406  3.697044  3.700661  3.696198  3.677856  3.655102  3.616912  3.636448  3.644671
45.825000  7.125000  2.949763  3.027575  3.025345  3.021477  3.012653  2.971678  2.928848  2.878842  2.849235  2.823651  2.812206  2.757258  2.719008  2.792590  2.958164  3.139776  3.297132  3.418734  3.513580  3.584664  3.633694  3.687759  3.727761  3.742839  3.728062  3.695652  3.691374  3.697436  3.701748  3.701193  3.683073  3.654387  3.614904  3.638017  3.645942
45.825000  7.275000  3.052557  3.099134  3.106896  3.096280  3.049829  3.006086  2.946802  2.898297  2.856509  2.825708  2.822356  2.794757  2.750460  2.806418  2.947066  3.107554  3.290037  3.418301  3.511294  3.581914  3.636664  3.687952  3.729850  3.736560  3.724784  3.696128  3.694118  3.697676  3.704345  3.704924  3.688385  3.654374  3.612777  3.636708  3.646451
45.825000  7.425000  3.115206  3.128076  3.137278  3.126001  3.078751  3.028399  2.976597  2.954882  2.905892  2.889740  2.875546  2.846411  2.817281  2.847373  2.970749  3.129196  3.300967  3.418340  3.504068  3.579970  3.643710  3.692521  3.729958  3.730033  3.717072  3.694966  3.696517  3.702613  3.710135  3.710922  3.692857  3.654826  3.613467  3.637138  3.648965
45.825000  7.575000  3.068956  3.098738  3.117466  3.123950  3.074244  3.078096  3.029820  3.016593  2.975098  2.952169  2.923192  2.883772  2.876755  2.877040  2.995536  3.133405  3.301593  3.412087  3.497773  3.577546  3.646161  3.690910  3.722191  3.721974  3.709173  3.697086  3.705541  3.715557  3.720840  3.719910  3.697208  3.653185  3.613524  3.636604  3.650964
45.825000  7.725000  3.082999  3.127311  3.102581  3.095152  3.076242  3.084915  3.057938  3.025004  3.009493  2.971158  2.947313  2.931495  2.945226  2.951002  3.017795  3.123335  3.276718  3.382411  3.476723  3.575562  3.646150  3.690367  3.718079  3.718806  3.706198  3.702935  3.716235  3.728399  3.734216  3.731186  3.702633  3.653735  3.614768  3.637815  3.653800
45.825000  7.875000  3.033672  3.064255  3.114273  3.149966  3.178887  3.174392  3.128525  3.058611  3.068931  3.024730  3.012007  3.009672  3.014140  3.011758  3.045413  3.131510  3.262521  3.354849  3.462224  3.571006  3.649660  3.699385  3.721298  3.720484  3.712375  3.717873  3.732060  3.744029  3.748822  3.742105  3.708215  3.654390  3.617622  3.639996  3.657857
45.825000  8.025000  2.966523  3.060961  3.140440  3.111661  3.148286  3.151936  3.113209  3.093988  3.109691  3.074555  3.068505  3.063894  3.078607  3.088641  3.094349  3.165382  3.270177  3.361077  3.470372  3.579198  3.652393  3.707295  3.722908  3.729247  3.726559  3.737403  3.752121  3.762297  3.763810  3.752273  3.713016  3.655055  3.620415  3.642925  3.661942
45.825000  8.175000  3.025321  3.151177  3.177947  3.143051  3.125571  3.188629  3.195512  3.194971  3.188726  3.180027  3.181503  3.140130  3.122845  3.149386  3.174667  3.230360  3.306957  3.393151  3.493292  3.585232  3.656419  3.718400  3.731649  3.743112  3.741895  3.757164  3.771580  3.777959  3.774961  3.761176  3.717696  3.657138  3.625347  3.646934  3.666057
45.825000  8.325000  2.996389  3.071947  3.075535  3.026324  3.069700  3.155410  3.196098  3.227341  3.224906  3.182036  3.168369  3.138145  3.125568  3.174991  3.219777  3.259455  3.338702  3.424662  3.515486  3.601079  3.667857  3.732249  3.747312  3.760833  3.757140  3.772138  3.787362  3.790623  3.782955  3.770732  3.719968  3.658848  3.630025  3.651168  3.670202
45.825000  8.475000  3.022436  2.923432  2.920008  2.988034  3.039644  3.100807  3.173708  3.213985  3.250351  3.214453  3.181278  3.168635  3.202955  3.256637  3.273010  3.327802  3.399117  3.472300  3.556444  3.627655  3.679507  3.740028  3.755657  3.773069  3.770639  3.785618  3.798564  3.801806  3.791014  3.779271  3.722039  3.661515  3.635679  3.656598  3.675446
45.825000  8.625000  2.865238  2.813580  2.826405  2.849084  2.866274  2.929142  3.000638  3.108764  3.151579  3.139509  3.136918  3.154358  3.251412  3.323323  3.350379  3.409686  3.457426  3.510920  3.585434  3.639817  3.684739  3.741057  3.753827  3.774440  3.775772  3.797971  3.806430  3.809394  3.796798  3.785012  3.724190  3.664559  3.641134  3.660867  3.679273
45.825000  8.775000  2.706157  2.768597  2.919124  2.882880  2.833492  2.817481  2.833107  2.907133  2.961234  3.002434  3.051936  3.110872  3.221136  3.376150  3.417652  3.485983  3.517108  3.551672  3.608230  3.643379  3.691086  3.747238  3.759777  3.781692  3.783885  3.808176  3.811331  3.815751  3.802663  3.790081  3.728209  3.669767  3.648177  3.665066  3.683231
45.825000  8.925000  2.535982  2.758390  2.926480  2.891051  2.845616  2.801678  2.767558  2.814852  2.874703  2.942339  3.015048  3.104020  3.247690  3.413536  3.445472  3.532351  3.564805  3.592905  3.636065  3.656617  3.694074  3.750715  3.763412  3.782049  3.789330  3.814525  3.814344  3.819421  3.805617  3.792399  3.731570  3.676884  3.657867  3.670192  3.687054
45.825000  9.075000  2.497438  2.712794  2.852123  2.854079  2.848215  2.801068  2.803813  2.837352  2.899353  2.957592  2.983306  3.065378  3.208420  3.369588  3.431397  3.530726  3.561780  3.603730  3.638577  3.657029  3.699334  3.756996  3.770660  3.783095  3.789804  3.817869  3.814668  3.819582  3.803889  3.790833  3.731158  3.681061  3.665569  3.675228  3.691583
45.825000  9.225000  2.624037  2.835340  2.879502  2.876051  2.870319  2.777252  2.765409  2.745470  2.789903  2.866617  2.909580  3.013620  3.159307  3.289782  3.402836  3.522806  3.569974  3.611586  3.640738  3.659887  3.708938  3.763121  3.776755  3.784595  3.790367  3.818552  3.813224  3.817427  3.802352  3.789174  3.731544  3.686808  3.674233  3.680499  3.695373
45.825000  9.375000  2.711282  2.847848  2.836550  2.868818  2.872866  2.777453  2.738245  2.721068  2.740493  2.790019  2.835230  2.941037  3.093542  3.252254  3.396131  3.515288  3.570890  3.605815  3.623894  3.643129  3.705393  3.764912  3.774839  3.783186  3.788907  3.816415  3.809487  3.815604  3.800603  3.786170  3.731546  3.690936  3.682140  3.685843  3.699663
45.675000  3.975000  2.825102  2.829567  2.857128  2.859793  2.882226  2.907861  2.961103  3.093968  3.262234  3.418021  3.534644  3.758648  3.823195  3.777208  3.787866  3.769729  3.739645  3.723268  3.711961  3.702557  3.692278  3.684797  3.693961  3.697540  3.704404  3.702249  3.696899  3.680826  3.688381  3.683314  3.680420  3.705796  3.697217  3.691453  3.683354
45.675000  4.125000  2.831545  2.836401  2.857469  2.848337  2.866794  2.894644  2.964546  3.086903  3.254158  3.396429  3.499190  3.763262  3.836711  3.807159  3.809202  3.794818  3.760580  3.739415  3.726998  3.714476  3.702055  3.691385  3.696189  3.697754  3.702964  3.698330  3.691590  3.675412  3.684370  3.679550  3.674044  3.701732  3.693533  3.687220  3.681048
45.675000  4.275000  2.840847  2.849773  2.867565  2.848252  2.866101  2.892008  2.966919  3.097759  3.231999  3.355882  3.444800  3.739011  3.850561  3.833823  3.830400  3.818542  3.785150  3.758184  3.744238  3.727908  3.714978  3.699405  3.699872  3.698173  3.701193  3.694678  3.686715  3.668308  3.677750  3.673781  3.665375  3.697250  3.690410  3.683082  3.680312
45.675000  4.425000  2.855589  2.866285  2.873135  2.844256  2.865219  2.890520  2.965904  3.099133  3.194180  3.293334  3.389421  3.713546  3.847964  3.853535  3.836741  3.832368  3.804947  3.774021  3.758484  3.739306  3.725799  3.703240  3.701448  3.699412  3.701369  3.693460  3.684810  3.664638  3.675644  3.670686  3.658575  3.693014  3.684474  3.678156  3.679444
45.675000  4.575000  2.865863  2.874493  2.881219  2.844888  2.856958  2.884103  2.957398  3.069181  3.145517  3.219852  3.324240  3.664409  3.816822  3.838144  3.823138  3.831972  3.814981  3.783108  3.768882  3.747710  3.734082  3.705711  3.703734  3.700371  3.700200  3.692237  3.684108  3.663465  3.673048  3.667255  3.654045  3.690937  3.678882  3.673275  3.677974
45.675000  4.725000  2.883793  2.857969  2.866278  2.836724  2.835894  2.852365  2.921926  3.007338  3.062598  3.128991  3.249666  3.617196  3.797312  3.815070  3.806493  3.822207  3.817521  3.787351  3.776852  3.755180  3.740856  3.707522  3.706484  3.702827  3.703519  3.696078  3.687894  3.666460  3.672344  3.666037  3.652639  3.688597  3.673906  3.667556  3.675622
45.675000  4.875000  2.893551  2.847638  2.852470  2.829547  2.818672  2.827925  2.882328  2.938190  2.979843  3.048451  3.178571  3.560054  3.757664  3.766764  3.778183  3.806273  3.811015  3.789237  3.782278  3.762640  3.748983  3.712442  3.712183  3.710106  3.710598  3.701281  3.690551  3.671018  3.673855  3.665706  3.652326  3.686157  3.667871  3.663443  3.672832
45.675000  5.025000  2.913517  2.853703  2.848005  2.825599  2.804355  2.808009  2.849417  2.879316  2.908861  2.971731  3.120570  3.530941  3.725502  3.746416  3.749272  3.784264  3.802224  3.788574  3.784108  3.766324  3.753450  3.718772  3.719673  3.717061  3.717716  3.703985  3.690924  3.673142  3.673947  3.665271  3.650504  3.681533  3.659242  3.657943  3.669116
45.675000  5.175000  2.924043  2.870278  2.875371  2.846799  2.809964  2.810012  2.830644  2.853872  2.869475  2.912743  3.070462  3.461327  3.636228  3.703817  3.711776  3.748186  3.782344  3.778103  3.779031  3.765842  3.753407  3.720315  3.721606  3.717513  3.719867  3.702573  3.689028  3.674966  3.672997  3.663725  3.649060  3.675984  3.650504  3.651924  3.665457
45.675000  5.325000  2.898097  2.881822  2.883090  2.862225  2.828739  2.823516  2.819881  2.832431  2.834013  2.858217  3.005463  3.365171  3.524223  3.637242  3.671331  3.709512  3.756531  3.761935  3.768123  3.763293  3.752170  3.723159  3.721984  3.714240  3.716969  3.697263  3.685109  3.674414  3.671834  3.662141  3.645870  3.669732  3.642429  3.646234  3.661527
45.675000  5.475000  2.867662  2.875828  2.882475  2.873326  2.848528  2.823833  2.804442  2.802944  2.775998  2.778131  2.906605  3.264860  3.471828  3.580643  3.632405  3.676168  3.731369  3.746866  3.758632  3.758419  3.748503  3.722361  3.719478  3.709470  3.711804  3.691899  3.680957  3.673355  3.672804  3.662020  3.643071  3.663915  3.634540  3.640325  3.655936
45.675000  5.625000  2.795272  2.812068  2.823908  2.834088  2.824716  2.799247  2.777282  2.766491  2.717982  2.709012  2.827613  3.193878  3.400050  3.530162  3.596069  3.639856  3.703995  3.726110  3.742940  3.749928  3.742846  3.719969  3.717228  3.704545  3.704848  3.685827  3.676274  3.672500  3.670158  3.657059  3.638497  3.657112  3.625672  3.634395  3.649728
45.675000  5.775000  2.763093  2.803566  2.813507  2.827444  2.807436  2.789229  2.769534  2.758173  2.719917  2.710645  2.804212  3.161029  3.388590  3.512588  3.587248  3.630455  3.696649  3.723718  3.740344  3.746567  3.744009  3.724751  3.720213  3.700387  3.699320  3.681021  3.676138  3.675225  3.670954  3.656527  3.638872  3.653027  3.618809  3.629785  3.645232
45.675000  5.925000  2.764909  2.802937  2.806723  2.809214  2.785543  2.768534  2.746979  2.724824  2.711901  2.713399  2.799942  3.077624  3.324852  3.472208  3.550081  3.602357  3.672451  3.706357  3.722492  3.722243  3.723751  3.712787  3.711154  3.694699  3.691246  3.675095  3.673124  3.676629  3.670726  3.654538  3.639953  3.648885  3.613195  3.625255  3.641962
45.675000  6.075000  2.818979  2.803614  2.781192  2.813128  2.811230  2.790460  2.755451  2.721717  2.711057  2.734918  2.826979  3.044590  3.262293  3.430771  3.509261  3.563668  3.626990  3.667131  3.691599  3.693828  3.699753  3.699161  3.702836  3.691690  3.688166  3.675865  3.675736  3.681260  3.672579  3.655644  3.641255  3.645413  3.610264  3.623752  3.640788
45.675000  6.225000  2.852360  2.819661  2.809119  2.840884  2.838355  2.829128  2.791254  2.774422  2.777340  2.836870  2.899050  3.044617  3.189731  3.354274  3.458026  3.520409  3.568707  3.615432  3.651350  3.665661  3.680020  3.691318  3.700282  3.695575  3.692507  3.679237  3.677821  3.685479  3.675869  3.659204  3.644998  3.645693  3.608970  3.623044  3.639276
45.675000  6.375000  2.804181  2.797614  2.821661  2.858367  2.873883  2.883071  2.846274  2.845993  2.877884  2.952337  2.977999  3.070461  3.146137  3.305344  3.413207  3.472401  3.507593  3.554999  3.604516  3.634168  3.655603  3.683069  3.698681  3.704588  3.700073  3.680347  3.678558  3.691846  3.680229  3.663971  3.650518  3.645736  3.608809  3.623737  3.638984
45.675000  6.525000  2.803049  2.819622  2.846278  2.880036  2.886368  2.922319  2.907032  2.939746  2.979380  3.027848  2.974271  2.960678  3.023978  3.197335  3.316841  3.400689  3.442403  3.502865  3.571331  3.615028  3.644654  3.684818  3.705391  3.719943  3.710339  3.685226  3.679398  3.694401  3.685942  3.668846  3.655924  3.646983  3.608248  3.623090  3.637651
45.675000  6.675000  2.840897  2.857332  2.859728  2.873158  2.866481  2.882634  2.861454  2.857143  2.876168  2.882604  2.833313  2.793014  2.863101  3.044590  3.186155  3.325452  3.389105  3.474810  3.548835  3.609498  3.644473  3.689378  3.717301  3.740633  3.726093  3.692900  3.682862  3.695333  3.692554  3.678366  3.664313  3.647278  3.607861  3.623140  3.636188
45.675000  6.825000  2.892484  2.902257  2.868853  2.883060  2.870409  2.833657  2.833371  2.808030  2.817811  2.802779  2.756332  2.709889  2.751204  2.897560  3.050222  3.246841  3.337645  3.454695  3.536218  3.607650  3.641474  3.685531  3.722003  3.745055  3.730384  3.694509  3.686008  3.694140  3.695832  3.687609  3.671187  3.648883  3.608636  3.625597  3.637027
45.675000  6.975000  2.896642  2.914350  2.910656  2.919024  2.922616  2.880459  2.866023  2.825598  2.813599  2.782065  2.764875  2.717654  2.720721  2.841012  3.005329  3.210310  3.334823  3.459767  3.541873  3.608516  3.642029  3.683824  3.720624  3.741257  3.728166  3.690691  3.684930  3.691223  3.695132  3.693017  3.677221  3.650926  3.609078  3.629248  3.639359
45.675000  7.125000  2.959600  2.969210  2.973628  2.964568  2.967133  2.930006  2.892150  2.838399  2.815396  2.796480  2.811050  2.787681  2.742231  2.826463  2.972928  3.160918  3.321681  3.450339  3.538061  3.603763  3.645530  3.687068  3.725502  3.739419  3.726539  3.690908  3.686232  3.690234  3.697383  3.698761  3.682627  3.651949  3.606949  3.630559  3.640721
45.675000  7.275000  3.000603  3.023483  2.980764  2.955867  2.948311  2.942232  2.921057  2.896919  2.875993  2.847996  2.872502  2.861113  2.807929  2.843019  2.948472  3.128610  3.307054  3.438904  3.525705  3.596720  3.650297  3.689361  3.727417  3.733412  3.721478  3.694060  3.691203  3.696945  3.705311  3.707291  3.689131  3.651782  3.606520  3.629827  3.640759
45.675000  7.425000  3.080854  3.122241  3.144285  3.089593  3.066077  3.026968  2.998784  2.975821  2.936339  2.922744  2.935337  2.945177  2.889557  2.882407  2.970105  3.121835  3.316338  3.434604  3.527773  3.598259  3.653043  3.690339  3.724610  3.729286  3.716001  3.695984  3.701797  3.711116  3.718509  3.718419  3.696737  3.653747  3.609032  3.631267  3.642771
45.675000  7.575000  3.056774  3.142260  3.179118  3.110528  3.078818  3.055344  3.066169  3.078476  3.052702  3.057492  3.034213  3.020222  2.974033  2.919688  2.993741  3.115903  3.302011  3.421743  3.521863  3.599814  3.649963  3.687819  3.718313  3.723118  3.706462  3.698430  3.710169  3.722046  3.728630  3.727714  3.701000  3.653522  3.610426  3.632198  3.645409
45.675000  7.725000  3.164207  3.309620  3.310435  3.268003  3.162937  3.140959  3.137754  3.182828  3.167309  3.173419  3.134852  3.104474  3.064921  2.987573  3.037227  3.125008  3.281905  3.395166  3.505795  3.591590  3.648606  3.690078  3.718313  3.721184  3.710835  3.708160  3.722759  3.733338  3.740131  3.736090  3.703714  3.652535  3.611525  3.632802  3.648876
45.675000  7.875000  3.024749  3.134610  3.204037  3.211494  3.195544  3.172612  3.207225  3.236718  3.266613  3.249610  3.228029  3.199520  3.167876  3.104507  3.112257  3.185447  3.302951  3.388245  3.496114  3.590362  3.647493  3.692123  3.710728  3.720333  3.717661  3.720974  3.737901  3.748836  3.752909  3.745425  3.708716  3.653387  3.615182  3.635529  3.652927
45.675000  8.025000  2.945293  3.125825  3.147438  3.134470  3.162960  3.126628  3.207214  3.237199  3.297283  3.302572  3.272680  3.283095  3.204692  3.147599  3.134615  3.194054  3.295649  3.375870  3.483710  3.588448  3.646930  3.700246  3.717358  3.730382  3.731239  3.739429  3.756489  3.765215  3.765074  3.756471  3.712139  3.654708  3.620382  3.640226  3.657895
45.675000  8.175000  2.855926  2.997876  3.103376  3.090182  3.146984  3.163131  3.247586  3.285997  3.309511  3.304156  3.251677  3.210432  3.149029  3.138025  3.151768  3.219994  3.318715  3.396173  3.493577  3.604335  3.661432  3.712250  3.729215  3.745732  3.745935  3.756205  3.773163  3.778479  3.773129  3.764344  3.713395  3.655438  3.625776  3.644606  3.662281
45.675000  8.325000  2.751809  2.852319  2.848594  2.893652  2.976483  3.073975  3.195146  3.194662  3.247396  3.240520  3.212141  3.146079  3.121442  3.152899  3.185339  3.264056  3.358001  3.427368  3.517301  3.615154  3.672115  3.720226  3.738555  3.757844  3.759013  3.771380  3.786112  3.790167  3.780916  3.772002  3.716850  3.657601  3.630689  3.649900  3.667658
45.675000  8.475000  2.535433  2.611554  2.575910  2.590383  2.694259  2.818678  2.977630  3.043023  3.129250  3.126441  3.146172  3.159153  3.185995  3.243525  3.257317  3.334718  3.413906  3.470588  3.557976  3.632594  3.684031  3.726397  3.745149  3.762936  3.766075  3.782286  3.795297  3.799517  3.789249  3.779000  3.721171  3.662556  3.636199  3.654965  3.673216
45.675000  8.625000  2.381221  2.409289  2.413021  2.433504  2.462729  2.546769  2.680841  2.812070  2.918636  2.970976  3.028764  3.097301  3.183599  3.267788  3.293858  3.378094  3.450678  3.494487  3.578669  3.637802  3.683749  3.729712  3.748294  3.767587  3.772787  3.791640  3.801953  3.806687  3.794294  3.782255  3.724545  3.666597  3.642530  3.659203  3.677456
45.675000  8.775000  2.170673  2.237553  2.324430  2.357906  2.379426  2.440062  2.525331  2.654420  2.743320  2.834476  2.939409  3.029002  3.120442  3.241051  3.305549  3.406852  3.464677  3.515200  3.586959  3.637040  3.681618  3.734553  3.751514  3.767123  3.774592  3.798110  3.803311  3.809627  3.796282  3.783241  3.727023  3.671510  3.650537  3.662951  3.681275
45.675000  8.925000  2.038016  2.253031  2.406299  2.414268  2.444995  2.492090  2.544241  2.647318  2.737386  2.837966  2.923380  2.996649  3.097760  3.288549  3.360073  3.467186  3.506038  3.550989  3.608268  3.648631  3.688886  3.742172  3.755286  3.768386  3.775573  3.802442  3.803810  3.811389  3.796995  3.783358  3.729640  3.676489  3.658307  3.666279  3.683617
45.675000  9.075000  2.143169  2.324496  2.437885  2.414963  2.468930  2.510872  2.551146  2.636911  2.744284  2.835423  2.885404  2.970973  3.102155  3.308904  3.390095  3.487067  3.540715  3.584734  3.624047  3.653389  3.693442  3.747031  3.757277  3.768438  3.775730  3.804404  3.802183  3.810680  3.796650  3.782153  3.731131  3.680723  3.666205  3.670259  3.686502
45.675000  9.225000  2.326932  2.458562  2.454909  2.451642  2.534073  2.573871  2.625117  2.673686  2.753213  2.802462  2.814409  2.920841  3.070455  3.257135  3.385572  3.509338  3.554259  3.600715  3.626922  3.643086  3.694983  3.746957  3.757601  3.768508  3.774307  3.804321  3.802148  3.810324  3.796477  3.779933  3.729190  3.682763  3.672682  3.675205  3.689572
45.675000  9.375000  2.413828  2.528106  2.523008  2.511805  2.563255  2.570333  2.604491  2.620775  2.674967  2.720521  2.727474  2.835509  2.981637  3.131781  3.331978  3.484098  3.556912  3.603259  3.617144  3.632433  3.692738  3.742344  3.754976  3.766573  3.771642  3.803005  3.800503  3.809582  3.796499  3.780264  3.728801  3.687283  3.681111  3.681298  3.693852
45.525000  3.975000  2.831759  2.862945  2.882022  2.874388  2.904467  2.925739  2.982644  3.070829  3.214013  3.348915  3.482702  3.730101  3.786754  3.739449  3.758457  3.744869  3.722460  3.709547  3.694461  3.688717  3.673793  3.661908  3.666970  3.671992  3.687960  3.694219  3.691853  3.676243  3.684614  3.685043  3.680615  3.704541  3.699231  3.692838  3.682520
45.525000  4.125000  2.827681  2.863034  2.880579  2.865501  2.895610  2.922665  2.984271  3.100741  3.211583  3.337007  3.443496  3.713464  3.796153  3.761379  3.775149  3.763314  3.734541  3.719821  3.705538  3.698807  3.684057  3.666942  3.669618  3.670668  3.686135  3.689944  3.686465  3.669861  3.679619  3.678654  3.670369  3.697876  3.695895  3.688875  3.681177
45.525000  4.275000  2.832198  2.857790  2.869094  2.855016  2.889414  2.918492  2.985846  3.113371  3.195257  3.302401  3.398972  3.704623  3.796890  3.778375  3.788168  3.781996  3.750796  3.731328  3.715794  3.705893  3.690409  3.668757  3.671262  3.670331  3.684594  3.685861  3.680591  3.664297  3.675838  3.672485  3.662411  3.692498  3.690764  3.685027  3.680040
45.525000  4.425000  2.835377  2.862610  2.866645  2.845572  2.877690  2.912679  2.985995  3.102777  3.172433  3.261583  3.352814  3.682518  3.790316  3.787148  3.786167  3.787985  3.759534  3.734799  3.720509  3.707674  3.692249  3.667569  3.668354  3.668355  3.681150  3.682105  3.675173  3.658575  3.670661  3.667413  3.657620  3.689472  3.686082  3.680081  3.679325
45.525000  4.575000  2.847861  2.873526  2.883945  2.851089  2.871222  2.901657  2.979451  3.071482  3.131241  3.216795  3.309682  3.655299  3.765978  3.785365  3.775177  3.785792  3.766339  3.740469  3.727844  3.711674  3.697053  3.668538  3.668750  3.670414  3.683825  3.684746  3.678644  3.659903  3.670372  3.665935  3.653959  3.686157  3.680159  3.673789  3.677207
45.525000  4.725000  2.849481  2.857555  2.873485  2.849654  2.848530  2.883132  2.946089  3.005714  3.058825  3.141268  3.250956  3.588989  3.727520  3.762082  3.762924  3.782265  3.769456  3.747737  3.736150  3.719670  3.704457  3.674601  3.675340  3.678931  3.692833  3.691830  3.684537  3.664840  3.672524  3.666729  3.652189  3.684108  3.673355  3.667879  3.674809
45.525000  4.875000  2.850446  2.850351  2.866225  2.848949  2.830072  2.862009  2.913876  2.950504  2.982216  3.071367  3.191523  3.545777  3.707660  3.722352  3.735430  3.765466  3.764408  3.749784  3.738645  3.723352  3.708031  3.679121  3.681671  3.686221  3.699838  3.695530  3.686779  3.668191  3.673078  3.667681  3.652860  3.681310  3.665833  3.660848  3.671438
45.525000  5.025000  2.859299  2.858701  2.864623  2.842229  2.832879  2.846681  2.882223  2.904231  2.923874  2.993712  3.120145  3.467433  3.659875  3.691249  3.701183  3.734401  3.748059  3.741324  3.734181  3.723403  3.708129  3.680247  3.683497  3.687696  3.701097  3.693398  3.683961  3.668253  3.671043  3.667190  3.651973  3.677298  3.657518  3.655117  3.668359
45.525000  5.175000  2.868694  2.866888  2.856508  2.833471  2.820910  2.826882  2.833921  2.854346  2.867184  2.896154  3.041652  3.418856  3.627328  3.679990  3.681390  3.713416  3.735659  3.731167  3.727526  3.720311  3.705483  3.680347  3.685431  3.687211  3.701994  3.691763  3.681527  3.668681  3.669049  3.664790  3.650267  3.672922  3.649439  3.648730  3.664435
45.525000  5.325000  2.863197  2.863399  2.855371  2.839891  2.824749  2.818888  2.804395  2.814634  2.812824  2.826601  2.964926  3.350397  3.546334  3.648922  3.653133  3.688252  3.718895  3.722109  3.720233  3.716103  3.702657  3.681306  3.687306  3.685681  3.700028  3.686368  3.676344  3.667508  3.666649  3.661185  3.647835  3.667190  3.640822  3.643104  3.660637
45.525000  5.475000  2.832375  2.848358  2.851316  2.842306  2.814980  2.806603  2.792568  2.786524  2.757477  2.777411  2.890508  3.260177  3.443932  3.579267  3.617546  3.659148  3.696689  3.708942  3.709618  3.712525  3.701447  3.682323  3.686338  3.681811  3.693256  3.679046  3.670190  3.664063  3.662500  3.655545  3.644640  3.660117  3.631305  3.636105  3.654765
45.525000  5.625000  2.751569  2.808182  2.831601  2.851852  2.831241  2.808359  2.765921  2.739272  2.690152  2.711005  2.817893  3.177457  3.378707  3.507288  3.577010  3.628141  3.676137  3.695999  3.703870  3.710116  3.704356  3.687202  3.689491  3.681189  3.687500  3.672672  3.665388  3.663336  3.661524  3.650912  3.641830  3.654913  3.622427  3.629048  3.649072
45.525000  5.775000  2.704710  2.742415  2.746308  2.776813  2.748441  2.719285  2.684507  2.669379  2.623379  2.637670  2.754974  3.069464  3.299449  3.431937  3.521039  3.567892  3.630051  3.666971  3.690512  3.698345  3.699986  3.687831  3.690814  3.681244  3.682719  3.668833  3.662552  3.664033  3.660779  3.646311  3.637772  3.650083  3.614308  3.622987  3.643386
45.525000  5.925000  2.775659  2.762186  2.750684  2.751690  2.742481  2.728378  2.703810  2.682092  2.672520  2.686391  2.792336  2.993325  3.206070  3.343883  3.452835  3.514478  3.585398  3.629597  3.670345  3.682887  3.691325  3.685505  3.691167  3.683585  3.682422  3.666904  3.661856  3.665705  3.661718  3.646387  3.638711  3.647341  3.610352  3.620363  3.640117
45.525000  6.075000  2.843641  2.779301  2.778233  2.783168  2.780036  2.777396  2.749716  2.727885  2.745689  2.796673  2.870558  2.991153  3.163828  3.298481  3.408361  3.481129  3.546944  3.598768  3.645349  3.662159  3.679544  3.683207  3.691492  3.687054  3.683059  3.668889  3.662754  3.669378  3.664495  3.650016  3.641552  3.644400  3.607084  3.618359  3.637781
45.525000  6.225000  2.868556  2.814068  2.805931  2.834158  2.837235  2.846339  2.829055  2.835775  2.885506  2.958386  2.968551  3.023985  3.116605  3.229087  3.345299  3.430965  3.494727  3.552645  3.612056  3.642283  3.669188  3.684866  3.696269  3.698023  3.691919  3.671024  3.662827  3.673051  3.667439  3.652813  3.643591  3.641998  3.604057  3.617270  3.636420
45.525000  6.375000  2.890629  2.866357  2.849682  2.873197  2.875744  2.895335  2.896696  2.934626  2.975506  2.993703  2.948601  2.942490  3.011325  3.158057  3.280510  3.371567  3.440800  3.512032  3.580306  3.626273  3.658557  3.685475  3.704107  3.715935  3.705109  3.676874  3.666468  3.678801  3.671923  3.656670  3.647765  3.642455  3.602786  3.615721  3.633799
45.525000  6.525000  2.899888  2.872684  2.849814  2.864122  2.851489  2.867455  2.847952  2.874067  2.877618  2.846953  2.828450  2.790428  2.860862  3.029681  3.189957  3.320996  3.399830  3.484148  3.558252  3.615287  3.648833  3.686491  3.711256  3.731840  3.717164  3.683765  3.670080  3.681149  3.675601  3.661344  3.652527  3.641986  3.601241  3.615471  3.631918
45.525000  6.675000  2.860000  2.872601  2.862617  2.846900  2.832705  2.826981  2.797524  2.792276  2.788951  2.764889  2.760886  2.718259  2.765806  2.936474  3.098614  3.266395  3.357486  3.459198  3.535094  3.605777  3.638340  3.681137  3.712223  3.733251  3.720474  3.683890  3.673537  3.683216  3.680958  3.668219  3.657516  3.641772  3.600132  3.615689  3.630619
45.525000  6.825000  2.959388  2.923909  2.904057  2.867406  2.837774  2.821962  2.782244  2.762395  2.753874  2.729647  2.720464  2.683913  2.712199  2.872554  3.028098  3.227142  3.338106  3.460524  3.535985  3.606507  3.634508  3.673810  3.712451  3.732391  3.718786  3.678844  3.670762  3.679811  3.682325  3.674428  3.662582  3.642921  3.600239  3.617881  3.631299
45.525000  6.975000  3.018668  2.967484  2.963331  2.901431  2.856915  2.815872  2.811654  2.807862  2.822153  2.809387  2.759242  2.718301  2.724389  2.839086  2.985862  3.181877  3.321788  3.457057  3.544392  3.605572  3.636566  3.672221  3.712775  3.729877  3.715923  3.680699  3.674550  3.681377  3.687600  3.683281  3.671979  3.646151  3.601500  3.621928  3.632661
45.525000  7.125000  2.973021  2.965431  2.966599  2.955538  2.907391  2.887271  2.912801  2.904510  2.922904  2.926756  2.866855  2.812399  2.787020  2.846009  2.969615  3.154525  3.310622  3.452986  3.542798  3.598904  3.637499  3.674127  3.714979  3.727990  3.713992  3.684312  3.682318  3.688302  3.695678  3.695309  3.681292  3.647760  3.601695  3.623177  3.633305
45.525000  7.275000  3.015584  3.028259  3.005377  3.012918  3.020368  2.995964  3.024282  2.993415  2.986986  2.995137  2.972082  2.940120  2.888550  2.900047  2.981120  3.150058  3.316067  3.456189  3.541344  3.592767  3.640278  3.674623  3.715118  3.727055  3.715355  3.690275  3.691965  3.699370  3.708764  3.708419  3.688689  3.647644  3.601179  3.622217  3.633796
45.525000  7.425000  3.068481  3.097700  3.061896  3.028385  3.066765  3.071997  3.076215  3.053904  3.055229  3.062850  3.086000  3.087472  3.007205  2.969921  3.024599  3.164217  3.343315  3.464082  3.548968  3.598530  3.644451  3.676845  3.712796  3.721807  3.708344  3.691542  3.702918  3.713841  3.722783  3.720499  3.696612  3.651583  3.603735  3.624574  3.636351
45.525000  7.575000  3.059600  3.137666  3.171397  3.125446  3.180031  3.167831  3.171040  3.140703  3.144308  3.147910  3.184185  3.174851  3.111920  3.019059  3.061692  3.158422  3.334098  3.445284  3.540056  3.606881  3.648839  3.682395  3.714337  3.717524  3.706646  3.698215  3.712150  3.724895  3.734021  3.730768  3.703306  3.652607  3.607416  3.626460  3.639430
45.525000  7.725000  2.968600  3.119286  3.204387  3.156303  3.131849  3.180475  3.188622  3.207007  3.195364  3.227260  3.250109  3.253332  3.212812  3.083897  3.101894  3.165051  3.312586  3.417540  3.523674  3.599934  3.642418  3.680194  3.706913  3.716962  3.712421  3.709227  3.725453  3.737697  3.742862  3.739357  3.706269  3.651940  3.610754  3.628485  3.642687
45.525000  7.875000  2.784399  2.972477  3.059973  3.126196  3.114493  3.119867  3.177817  3.228794  3.261847  3.316253  3.324733  3.328936  3.305839  3.176181  3.152514  3.196156  3.314468  3.402138  3.517177  3.602304  3.644703  3.684625  3.708699  3.724037  3.722477  3.723096  3.740654  3.750462  3.752378  3.748225  3.707415  3.651833  3.615029  3.632688  3.647748
45.525000  8.025000  2.642326  2.849525  2.892017  2.887138  2.915384  2.957000  3.107615  3.148945  3.226653  3.295265  3.299387  3.326340  3.305124  3.197652  3.185394  3.237497  3.335264  3.419777  3.528746  3.621886  3.662813  3.697243  3.718172  3.734084  3.734210  3.737498  3.755745  3.761911  3.761865  3.755997  3.709258  3.653205  3.620353  3.637307  3.652613
45.525000  8.175000  2.532979  2.654047  2.659254  2.655955  2.796486  2.904453  2.991074  3.057527  3.136858  3.163267  3.150705  3.180358  3.182639  3.162078  3.211730  3.288240  3.379230  3.442191  3.546432  3.633648  3.673211  3.705397  3.724631  3.740499  3.742230  3.749601  3.767830  3.773976  3.771464  3.765450  3.714210  3.656697  3.626312  3.642447  3.657971
45.525000  8.325000  2.391022  2.498804  2.511641  2.505373  2.601976  2.718513  2.825540  2.889102  2.976650  2.995225  2.998659  3.054088  3.096484  3.153794  3.196058  3.285967  3.408212  3.457289  3.549503  3.637583  3.677493  3.710263  3.730422  3.743368  3.750209  3.761148  3.778244  3.785863  3.779246  3.772293  3.717798  3.659480  3.631373  3.646457  3.663406
45.525000  8.475000  2.121727  2.240283  2.136549  2.142136  2.249653  2.403696  2.531274  2.647336  2.729120  2.807419  2.879775  2.972417  3.085080  3.165661  3.197895  3.314092  3.419696  3.464114  3.557537  3.639495  3.682734  3.717611  3.734690  3.747177  3.757429  3.770224  3.785501  3.792655  3.783684  3.774648  3.720413  3.662220  3.636532  3.650945  3.668317
45.525000  8.625000  1.909101  1.940817  1.902560  1.922598  2.030612  2.201053  2.313998  2.437505  2.562872  2.659777  2.799530  2.958376  3.075263  3.173056  3.227194  3.349476  3.432775  3.475200  3.558425  3.634742  3.685809  3.720985  3.734523  3.743980  3.754930  3.773525  3.786088  3.795239  3.784264  3.772705  3.721286  3.664558  3.642349  3.654286  3.671518
45.525000  8.775000  1.792811  1.856532  1.871345  1.908912  2.028836  2.172093  2.297965  2.416040  2.549593  2.657502  2.795697  2.943349  3.050364  3.175722  3.232244  3.360538  3.433818  3.484383  3.567045  3.632631  3.684570  3.723707  3.734956  3.745198  3.757053  3.780988  3.790048  3.800965  3.789660  3.775133  3.724105  3.668362  3.649117  3.658300  3.674933
45.525000  8.925000  1.762215  1.863406  1.955210  2.033648  2.131773  2.261712  2.382691  2.513315  2.623602  2.719644  2.811079  2.947310  3.030987  3.161813  3.242207  3.371055  3.441329  3.502234  3.579174  3.636403  3.686924  3.731263  3.736234  3.748054  3.757736  3.785950  3.792667  3.804659  3.793308  3.778042  3.726531  3.672494  3.657450  3.662733  3.678420
45.525000  9.075000  1.864052  1.974046  2.107225  2.130233  2.194669  2.319355  2.415860  2.537528  2.645603  2.724072  2.783123  2.910939  3.000447  3.136908  3.262558  3.395207  3.455990  3.518016  3.580884  3.634794  3.680597  3.726630  3.733527  3.745898  3.756375  3.790710  3.795252  3.806749  3.792841  3.777715  3.726579  3.676339  3.665954  3.667563  3.681084
45.525000  9.225000  2.030277  2.126731  2.198310  2.179083  2.249004  2.350772  2.419710  2.519973  2.606528  2.654716  2.691801  2.818385  2.945184  3.136851  3.287786  3.421903  3.480268  3.537650  3.581865  3.622643  3.670579  3.720265  3.727658  3.742039  3.753748  3.789968  3.793657  3.804339  3.789733  3.774839  3.726066  3.680310  3.673975  3.672058  3.684618
45.525000  9.375000  2.145265  2.184621  2.230299  2.267732  2.329632  2.430386  2.478409  2.531286  2.606785  2.650483  2.641487  2.750169  2.866829  3.083070  3.278324  3.401698  3.469217  3.540336  3.571148  3.603744  3.659984  3.714561  3.724501  3.742545  3.752793  3.789177  3.791762  3.803330  3.789261  3.773124  3.725802  3.684726  3.681011  3.677139  3.688483
45.375000  3.975000  2.853971  2.874900  2.878285  2.885267  2.896372  2.904871  2.959080  3.060606  3.166727  3.314881  3.482846  3.753999  3.779886  3.716140  3.728169  3.719313  3.703704  3.691828  3.672848  3.668504  3.651899  3.640530  3.649535  3.656245  3.679236  3.689138  3.688601  3.670384  3.676872  3.681228  3.675638  3.698308  3.701130  3.693822  3.682869
45.375000  4.125000  2.840527  2.874990  2.879155  2.877223  2.891686  2.908996  2.969572  3.081467  3.167219  3.295056  3.437673  3.728251  3.776649  3.729368  3.740113  3.729750  3.707256  3.694952  3.678128  3.674036  3.656989  3.640037  3.644856  3.650050  3.672487  3.683284  3.681335  3.665126  3.673401  3.675436  3.667412  3.692581  3.696404  3.689949  3.681186
45.375000  4.275000  2.815790  2.879641  2.887446  2.871032  2.884183  2.910389  2.973524  3.080580  3.163498  3.266480  3.403499  3.699156  3.762567  3.747853  3.755085  3.744685  3.720537  3.704899  3.686983  3.679212  3.662847  3.639762  3.639702  3.643314  3.668023  3.680251  3.677777  3.662261  3.671039  3.672025  3.661286  3.690054  3.691942  3.685642  3.680122
45.375000  4.425000  2.799272  2.890019  2.912504  2.888119  2.900091  2.934633  2.992584  3.075652  3.153421  3.241449  3.368686  3.657051  3.727983  3.736681  3.756196  3.746100  3.724266  3.707885  3.690490  3.680859  3.665559  3.641597  3.641528  3.647405  3.672826  3.683489  3.679884  3.663496  3.670890  3.669602  3.657942  3.686673  3.686698  3.680381  3.678261
45.375000  4.575000  2.800783  2.904203  2.909249  2.887526  2.905819  2.949341  3.025200  3.071982  3.143309  3.216744  3.326825  3.601450  3.688032  3.712561  3.735450  3.738815  3.721715  3.707572  3.691746  3.683927  3.669481  3.645466  3.649041  3.656410  3.682158  3.689204  3.681301  3.665661  3.671668  3.669941  3.656855  3.683994  3.680454  3.674493  3.676716
45.375000  4.725000  2.793052  2.886026  2.898129  2.873940  2.886889  2.924287  2.991902  3.033771  3.097479  3.180325  3.288447  3.573001  3.674017  3.707518  3.722648  3.735445  3.720577  3.704521  3.686022  3.680084  3.665044  3.644989  3.649871  3.659428  3.685862  3.688801  3.680585  3.665965  3.670942  3.669405  3.655418  3.681245  3.672608  3.667417  3.673593
45.375000  4.875000  2.772368  2.852760  2.870183  2.849389  2.859405  2.893120  2.937309  2.968140  3.020229  3.092163  3.201475  3.504222  3.642802  3.694785  3.709371  3.724658  3.714954  3.702652  3.686723  3.680461  3.666114  3.645527  3.649656  3.658872  3.687607  3.688573  3.681453  3.665744  3.668673  3.667462  3.653666  3.677185  3.664832  3.659968  3.670299
45.375000  5.025000  2.753625  2.824785  2.832403  2.822305  2.821640  2.853560  2.874293  2.899933  2.942079  2.998432  3.112148  3.445264  3.617446  3.665276  3.682462  3.708871  3.705824  3.696465  3.686300  3.680130  3.668498  3.649680  3.651818  3.660780  3.686599  3.684876  3.678204  3.662948  3.666342  3.665527  3.651743  3.672703  3.657053  3.652700  3.667374
45.375000  5.175000  2.761133  2.804090  2.796704  2.794393  2.792642  2.821077  2.830122  2.850127  2.865468  2.905915  3.008311  3.384454  3.606828  3.665204  3.664340  3.695100  3.697253  3.688097  3.681954  3.677526  3.666743  3.649694  3.655058  3.661301  3.685747  3.681036  3.671924  3.658654  3.661556  3.661676  3.649858  3.667171  3.647729  3.646685  3.664946
45.375000  5.325000  2.784278  2.817908  2.792233  2.796357  2.784280  2.800261  2.788047  2.814544  2.819908  2.855977  2.946337  3.341328  3.559815  3.638714  3.641588  3.671140  3.681488  3.678061  3.674301  3.676890  3.666022  3.651330  3.659396  3.662759  3.683189  3.676000  3.667037  3.656449  3.655700  3.653890  3.648206  3.661973  3.638193  3.639562  3.661487
45.375000  5.475000  2.753250  2.778158  2.772371  2.773044  2.754996  2.751195  2.731011  2.746604  2.741660  2.791695  2.892158  3.256316  3.460823  3.578466  3.605204  3.639380  3.661339  3.664978  3.669255  3.676346  3.668587  3.655643  3.666173  3.666400  3.680570  3.671674  3.661955  3.654550  3.652452  3.647704  3.646477  3.657604  3.629318  3.632072  3.654802
45.375000  5.625000  2.711697  2.768968  2.787490  2.787727  2.776933  2.745357  2.711197  2.713661  2.683350  2.733858  2.847339  3.166157  3.347279  3.488624  3.550333  3.596175  3.632106  3.646949  3.662942  3.676480  3.673108  3.665185  3.673717  3.670336  3.679309  3.668566  3.658659  3.653279  3.650887  3.643303  3.642773  3.653562  3.621768  3.624473  3.648246
45.375000  5.775000  2.745105  2.751829  2.762316  2.768807  2.773119  2.747845  2.734676  2.728734  2.690154  2.734394  2.819015  3.058286  3.243214  3.381934  3.479519  3.540758  3.590614  3.623243  3.655336  3.673710  3.678191  3.673803  3.680950  3.675521  3.679757  3.667259  3.656073  3.654486  3.653532  3.642397  3.641983  3.650265  3.615620  3.619543  3.643089
45.375000  5.925000  2.816249  2.782921  2.795857  2.800517  2.812435  2.809102  2.804402  2.788010  2.783990  2.798057  2.836941  2.966441  3.150614  3.300866  3.401608  3.473691  3.541501  3.592996  3.638290  3.663478  3.676767  3.677536  3.687903  3.685027  3.682639  3.666710  3.655385  3.658453  3.656656  3.643157  3.641829  3.648434  3.610713  3.616111  3.639458
45.375000  6.075000  2.892931  2.854710  2.844236  2.839705  2.867712  2.880910  2.885883  2.874204  2.882681  2.899832  2.902392  2.968344  3.084163  3.187852  3.314158  3.399974  3.481264  3.547462  3.607240  3.649117  3.672539  3.681315  3.696550  3.697198  3.689569  3.669232  3.657017  3.663633  3.661531  3.645303  3.643121  3.646711  3.606266  3.613540  3.635756
45.375000  6.225000  2.935602  2.912409  2.891351  2.884397  2.860307  2.884385  2.903226  2.917579  2.924763  2.919115  2.896718  2.921132  3.021433  3.107073  3.224468  3.327277  3.427902  3.506401  3.579511  3.629841  3.661951  3.682962  3.703073  3.712441  3.699682  3.674319  3.659756  3.668897  3.665720  3.648041  3.644723  3.641953  3.601511  3.611062  3.632829
45.375000  6.375000  2.954398  2.907085  2.857777  2.863390  2.810921  2.831299  2.859553  2.851018  2.862576  2.846212  2.838561  2.842709  2.931388  3.034635  3.160043  3.285787  3.389039  3.478973  3.558325  3.617666  3.653063  3.682813  3.705395  3.721080  3.706907  3.677070  3.661955  3.673436  3.669433  3.651651  3.645307  3.639249  3.597371  3.609161  3.629720
45.375000  6.525000  2.910182  2.904833  2.872154  2.876478  2.831829  2.830089  2.812816  2.804488  2.813832  2.797747  2.775939  2.748511  2.822792  2.958483  3.107236  3.255378  3.360717  3.460524  3.542212  3.604937  3.642142  3.676814  3.701473  3.718494  3.706399  3.674428  3.662292  3.673360  3.672176  3.656284  3.649701  3.638139  3.593927  3.607086  3.625785
45.375000  6.675000  2.972286  2.975849  2.944095  2.922817  2.859844  2.824553  2.802795  2.776649  2.757177  2.725537  2.704905  2.670847  2.737840  2.895682  3.052344  3.220073  3.331164  3.450707  3.533150  3.597289  3.628329  3.667498  3.700468  3.719788  3.708889  3.673592  3.665518  3.674427  3.676059  3.662835  3.654501  3.636569  3.592710  3.608175  3.624172
45.375000  6.825000  3.073499  3.052749  3.004107  2.957598  2.894353  2.833504  2.814743  2.782867  2.768763  2.758242  2.738835  2.689808  2.728245  2.855507  3.010804  3.195944  3.322210  3.447753  3.532455  3.591388  3.620966  3.660606  3.701552  3.720635  3.707369  3.673834  3.666499  3.672722  3.677580  3.668236  3.658631  3.638026  3.594291  3.611396  3.624464
45.375000  6.975000  3.090226  3.081469  3.058162  2.978517  2.938471  2.892142  2.871629  2.850366  2.854767  2.857939  2.835716  2.789077  2.787514  2.879120  3.017451  3.203189  3.342154  3.460611  3.546662  3.596024  3.624925  3.663325  3.705453  3.720155  3.706492  3.677034  3.673096  3.677916  3.684203  3.678455  3.667623  3.639305  3.593587  3.612418  3.624547
45.375000  7.125000  3.081266  3.038944  3.040899  3.015714  3.013218  3.010951  3.000981  2.968058  2.953066  2.955208  2.945159  2.895625  2.870738  2.929440  3.046664  3.218320  3.355191  3.473516  3.548036  3.589021  3.626741  3.661811  3.707574  3.720845  3.707303  3.681182  3.679652  3.685197  3.694211  3.690898  3.676233  3.642097  3.594401  3.612763  3.625638
45.375000  7.275000  3.067673  3.029779  3.079913  3.110621  3.107132  3.135697  3.125418  3.105090  3.058515  3.054187  3.045932  3.000938  2.970176  2.998241  3.095404  3.241030  3.371173  3.490433  3.558637  3.591448  3.627867  3.659224  3.706075  3.716630  3.703223  3.682919  3.687563  3.696690  3.706997  3.702694  3.685631  3.645025  3.596422  3.614676  3.627064
45.375000  7.425000  3.170028  3.196995  3.187863  3.281458  3.326146  3.349602  3.354279  3.340962  3.263642  3.266129  3.242234  3.210715  3.135742  3.084315  3.152223  3.269873  3.405929  3.513795  3.568815  3.603510  3.634550  3.666583  3.708613  3.712506  3.701998  3.688774  3.698514  3.709942  3.719959  3.714714  3.694406  3.647944  3.599691  3.618327  3.629833
45.375000  7.575000  3.148400  3.231570  3.255736  3.223780  3.332328  3.351940  3.384589  3.389095  3.350726  3.395211  3.392090  3.385597  3.271990  3.169037  3.203199  3.289475  3.416455  3.522515  3.571347  3.614978  3.638883  3.667468  3.699295  3.712035  3.706436  3.696841  3.708477  3.722014  3.730473  3.727844  3.700085  3.648980  3.604707  3.621810  3.633862
45.375000  7.725000  2.900496  3.017695  3.094330  3.075401  3.108196  3.176941  3.240542  3.329225  3.368334  3.453582  3.445109  3.477100  3.376614  3.239320  3.250527  3.311049  3.412194  3.508816  3.567770  3.625308  3.645329  3.675027  3.702808  3.716044  3.713347  3.706926  3.721528  3.734432  3.740738  3.740718  3.704123  3.650352  3.609436  3.625176  3.638745
45.375000  7.875000  2.431202  2.546267  2.595620  2.700852  2.756080  2.907756  3.030837  3.110910  3.173932  3.245707  3.295204  3.342571  3.353183  3.272972  3.265333  3.316729  3.416148  3.495379  3.575196  3.637586  3.657947  3.689384  3.713037  3.723626  3.719804  3.716059  3.733704  3.743571  3.748197  3.749619  3.706843  3.652077  3.614673  3.628446  3.642898
45.375000  8.025000  2.323699  2.389346  2.392766  2.412873  2.512887  2.690246  2.817520  2.867730  2.896530  2.958956  3.030883  3.141326  3.249673  3.223549  3.231514  3.291574  3.393564  3.465481  3.568033  3.638255  3.658102  3.691926  3.711053  3.720185  3.720265  3.722966  3.743740  3.751315  3.754739  3.755552  3.709594  3.654103  3.618996  3.632216  3.647022
45.375000  8.175000  2.215357  2.188047  2.182824  2.221196  2.314581  2.461491  2.584704  2.648181  2.707005  2.738210  2.842828  2.979511  3.128959  3.156345  3.206682  3.280226  3.393805  3.455111  3.568541  3.638165  3.660554  3.692936  3.710938  3.721303  3.726604  3.734130  3.754929  3.762879  3.763088  3.761247  3.712924  3.656410  3.624641  3.637252  3.651880
45.375000  8.325000  2.106230  2.016165  1.972395  2.016676  2.129755  2.252044  2.354084  2.435946  2.537670  2.607370  2.713371  2.848436  2.995033  3.124976  3.204334  3.283421  3.412841  3.457659  3.562926  3.637452  3.670221  3.698625  3.711984  3.721856  3.732159  3.743044  3.763451  3.774190  3.771741  3.766263  3.716252  3.657932  3.630211  3.643173  3.657750
45.375000  8.475000  1.853321  1.847310  1.805871  1.792734  1.921353  2.064410  2.214068  2.313924  2.410709  2.526468  2.626999  2.791046  2.994622  3.108050  3.178550  3.288680  3.417773  3.453403  3.551017  3.631534  3.673089  3.700815  3.711057  3.719748  3.734380  3.750717  3.771937  3.783172  3.777776  3.769732  3.719424  3.661281  3.637357  3.647561  3.662136
45.375000  8.625000  1.663020  1.719100  1.735033  1.762036  1.896595  2.053469  2.204018  2.306354  2.421163  2.543127  2.651281  2.834492  3.003744  3.108157  3.172763  3.300855  3.408154  3.451035  3.537478  3.620183  3.669560  3.699093  3.707546  3.718982  3.737041  3.757321  3.777183  3.789247  3.782196  3.772804  3.721948  3.664301  3.644166  3.651498  3.665431
45.375000  8.775000  1.577203  1.665424  1.730829  1.779883  1.915984  2.082527  2.217707  2.314604  2.420321  2.535761  2.653154  2.846003  2.968408  3.052877  3.133333  3.279276  3.377072  3.431115  3.528719  3.618074  3.668076  3.704645  3.708713  3.722793  3.742290  3.768219  3.782074  3.795499  3.785079  3.773481  3.723652  3.667755  3.651478  3.656212  3.669222
45.375000  8.925000  1.615257  1.732701  1.834053  1.909148  1.983566  2.116326  2.241153  2.367932  2.480937  2.585379  2.681607  2.884372  2.982233  3.046990  3.107771  3.258364  3.352441  3.426231  3.526567  3.613089  3.665880  3.708459  3.712517  3.727486  3.745873  3.776503  3.786251  3.801300  3.788245  3.773935  3.724039  3.672964  3.659624  3.660837  3.673518
45.375000  9.075000  1.685171  1.773590  1.908923  2.048918  2.096436  2.202154  2.289256  2.430343  2.513949  2.594197  2.680899  2.848729  2.956964  3.044539  3.120176  3.267920  3.358421  3.440562  3.533506  3.604086  3.655884  3.702278  3.712064  3.728473  3.747228  3.781239  3.788015  3.803557  3.790663  3.775027  3.725360  3.677849  3.667066  3.664752  3.676469
45.375000  9.225000  1.834900  1.815354  1.919532  2.069577  2.133858  2.233487  2.308104  2.434025  2.512677  2.567820  2.637677  2.804201  2.888541  3.015378  3.137605  3.274851  3.356102  3.449596  3.528678  3.591981  3.642927  3.699427  3.709801  3.728773  3.748662  3.785236  3.790333  3.803898  3.792618  3.776585  3.728117  3.683368  3.675170  3.669446  3.679190
45.375000  9.375000  1.904666  1.855905  1.915148  2.041937  2.110789  2.188646  2.248068  2.367800  2.438869  2.469679  2.518727  2.701202  2.823612  3.010998  3.159678  3.289153  3.371375  3.459423  3.517177  3.573352  3.625419  3.690444  3.704358  3.728381  3.749309  3.786132  3.790167  3.803054  3.792924  3.777399  3.730590  3.689359  3.683082  3.674048  3.682881
45.225000  3.975000  2.871327  2.902821  2.888921  2.887814  2.864068  2.865978  2.914697  3.030369  3.137197  3.308521  3.473520  3.746686  3.759406  3.707027  3.698433  3.685397  3.676715  3.670962  3.657093  3.654817  3.637661  3.625735  3.632288  3.643285  3.670126  3.680098  3.683235  3.667271  3.669067  3.676471  3.673843  3.693837  3.701338  3.694464  3.683723
45.225000  4.125000  2.845566  2.899247  2.896209  2.869309  2.854433  2.870850  2.928603  3.041809  3.153999  3.303975  3.465860  3.731065  3.754041  3.705556  3.710198  3.692654  3.682238  3.674046  3.659536  3.657024  3.641488  3.626137  3.628710  3.637160  3.668551  3.681009  3.682293  3.664983  3.667744  3.673065  3.667759  3.691697  3.697902  3.690502  3.682524
45.225000  4.275000  2.817159  2.898004  2.901447  2.856994  2.855868  2.887135  2.940995  3.037458  3.147849  3.291824  3.443274  3.704045  3.735422  3.696491  3.710665  3.696707  3.684398  3.675402  3.661005  3.658798  3.644628  3.627131  3.628546  3.637918  3.671385  3.685097  3.683265  3.664949  3.666755  3.670574  3.663443  3.687517  3.692110  3.685064  3.679873
45.225000  4.425000  2.788617  2.895122  2.893056  2.852565  2.858255  2.895200  2.950771  3.017434  3.117865  3.244863  3.399604  3.652085  3.713690  3.698864  3.713020  3.702739  3.686842  3.676522  3.661068  3.657488  3.643300  3.625198  3.630063  3.640585  3.676134  3.688887  3.684363  3.665653  3.665718  3.670693  3.662078  3.684409  3.685930  3.679388  3.676784
45.225000  4.575000  2.726777  2.875265  2.877044  2.853909  2.860107  2.901693  2.955997  2.991569  3.093091  3.229257  3.363690  3.610914  3.679701  3.692709  3.703077  3.700963  3.685393  3.672995  3.657876  3.655550  3.643322  3.626069  3.630708  3.641063  3.676343  3.686510  3.682181  3.664245  3.663826  3.669209  3.659439  3.680866  3.678450  3.673160  3.674195
45.225000  4.725000  2.677779  2.846455  2.849289  2.848230  2.850661  2.901190  2.948194  2.965646  3.048602  3.164228  3.268250  3.534264  3.617790  3.668284  3.678411  3.683814  3.674399  3.665160  3.654041  3.655035  3.643437  3.626053  3.631779  3.642410  3.678028  3.686071  3.680539  3.662517  3.661899  3.666901  3.656183  3.676542  3.671030  3.666920  3.672299
45.225000  4.875000  2.641896  2.796342  2.803893  2.830392  2.821112  2.872851  2.894740  2.911748  2.979131  3.060407  3.152528  3.440496  3.573534  3.648213  3.662655  3.669224  3.664443  3.653814  3.646320  3.650239  3.640020  3.626852  3.632425  3.643376  3.677979  3.684157  3.677774  3.661421  3.662754  3.667332  3.654619  3.672539  3.663522  3.659870  3.670486
45.225000  5.025000  2.604434  2.741529  2.760276  2.792248  2.784060  2.833764  2.846141  2.858897  2.904737  2.967943  3.063181  3.360605  3.536321  3.608302  3.643304  3.653635  3.651407  3.641698  3.639210  3.647214  3.640798  3.631300  3.636052  3.645958  3.677351  3.681209  3.673046  3.658942  3.659667  3.663320  3.653366  3.668557  3.656801  3.652330  3.667963
45.225000  5.175000  2.586330  2.710432  2.712439  2.747718  2.742823  2.777192  2.788905  2.807293  2.854359  2.912225  3.008901  3.320760  3.517358  3.592148  3.635913  3.650881  3.648058  3.639293  3.639344  3.646644  3.641841  3.634648  3.641011  3.649978  3.678088  3.677792  3.667794  3.654277  3.654231  3.656200  3.650748  3.664776  3.649052  3.643974  3.664921
45.225000  5.325000  2.597311  2.676557  2.681552  2.690765  2.686687  2.709329  2.721106  2.755588  2.792243  2.856904  2.944526  3.295411  3.501854  3.583261  3.618957  3.639930  3.644250  3.637217  3.641857  3.649089  3.648951  3.643522  3.651240  3.655837  3.679287  3.675862  3.662820  3.649614  3.649961  3.649290  3.647314  3.659973  3.640049  3.636560  3.661152
45.225000  5.475000  2.638342  2.663150  2.686280  2.671321  2.667849  2.672579  2.683860  2.716408  2.742817  2.802583  2.892768  3.221687  3.422026  3.535978  3.585308  3.621271  3.634170  3.638064  3.642704  3.654623  3.655786  3.650191  3.658204  3.660974  3.678362  3.673068  3.658292  3.645338  3.645491  3.641504  3.644856  3.655735  3.631368  3.628937  3.655038
45.225000  5.625000  2.696282  2.715214  2.747914  2.721602  2.709578  2.691568  2.688811  2.701911  2.708668  2.772699  2.861944  3.131842  3.295467  3.468029  3.537387  3.588854  3.613394  3.628154  3.639523  3.658405  3.663637  3.658084  3.666842  3.667975  3.678942  3.671393  3.654682  3.643908  3.645531  3.637430  3.642757  3.651508  3.623105  3.621894  3.648037
45.225000  5.775000  2.770977  2.797258  2.791324  2.775217  2.782582  2.751179  2.736771  2.717941  2.712103  2.741358  2.820181  3.007296  3.167914  3.343192  3.439476  3.510065  3.562291  3.598930  3.625970  3.656000  3.668278  3.668441  3.677259  3.675626  3.677619  3.667197  3.651182  3.646690  3.649199  3.636082  3.641673  3.650136  3.616427  3.615489  3.641485
45.225000  5.925000  2.946336  2.909016  2.915230  2.883046  2.886057  2.864630  2.864635  2.835851  2.824721  2.834456  2.851321  2.959556  3.095912  3.237191  3.350847  3.433307  3.511177  3.568892  3.615363  3.648349  3.666410  3.672905  3.686102  3.686103  3.680234  3.664038  3.650056  3.651201  3.652957  3.636458  3.642674  3.648650  3.610184  3.610813  3.637398
45.225000  6.075000  3.007848  3.008727  2.986898  2.920921  2.895074  2.884801  2.893475  2.886930  2.871364  2.873093  2.855221  2.925329  3.051129  3.163771  3.264488  3.352757  3.454978  3.527720  3.594717  3.637288  3.664734  3.680353  3.698055  3.704074  3.693395  3.669893  3.652467  3.655908  3.656669  3.638628  3.642620  3.646708  3.604147  3.607210  3.633006
45.225000  6.225000  2.943377  2.934428  2.914101  2.907351  2.867973  2.861993  2.891973  2.874417  2.858470  2.879870  2.848671  2.872817  2.978444  3.059505  3.160794  3.277239  3.385773  3.477990  3.564547  3.617959  3.653138  3.679687  3.701543  3.711007  3.698192  3.670839  3.655148  3.662284  3.662630  3.644138  3.644308  3.642831  3.597763  3.603778  3.627868
45.225000  6.375000  2.925011  2.935786  2.919099  2.903521  2.880160  2.868785  2.891296  2.874719  2.843610  2.833249  2.796444  2.778528  2.864481  2.952113  3.079515  3.227826  3.351299  3.450401  3.538419  3.601199  3.638013  3.672651  3.696333  3.708225  3.698665  3.668417  3.657721  3.665935  3.665287  3.647909  3.646897  3.638241  3.593165  3.601963  3.624172
45.225000  6.525000  2.873885  2.920665  2.910551  2.906365  2.893044  2.888861  2.910273  2.893669  2.828954  2.779842  2.743341  2.714410  2.778921  2.892471  3.047587  3.211528  3.335277  3.440624  3.525685  3.590770  3.622684  3.664112  3.693580  3.706249  3.699038  3.667829  3.660226  3.669250  3.670034  3.653511  3.649236  3.636116  3.590004  3.601133  3.620912
45.225000  6.675000  2.973949  3.000999  2.926575  2.940723  2.881344  2.848600  2.867003  2.855883  2.767675  2.725262  2.698836  2.668965  2.758525  2.893924  3.047081  3.219293  3.340675  3.447877  3.526099  3.581919  3.608318  3.649059  3.686060  3.701754  3.694394  3.667478  3.660058  3.667966  3.673450  3.659884  3.654464  3.634823  3.588707  3.601786  3.617863
45.225000  6.825000  3.057757  3.126696  3.027671  3.015435  2.939244  2.881208  2.866295  2.869281  2.792408  2.765987  2.744014  2.729180  2.814869  2.939553  3.064008  3.231487  3.367723  3.473541  3.543865  3.588648  3.612736  3.647230  3.687870  3.705211  3.695899  3.671583  3.665416  3.671926  3.680923  3.671296  3.661720  3.636271  3.589069  3.604321  3.617973
45.225000  6.975000  3.086014  3.112895  3.080547  3.050504  2.993355  2.946059  2.934653  2.943186  2.880763  2.877256  2.866801  2.844656  2.881831  2.983375  3.098772  3.280574  3.400624  3.493773  3.557045  3.591282  3.616867  3.647278  3.691223  3.709468  3.700474  3.676025  3.671093  3.676802  3.686302  3.680242  3.669307  3.638417  3.589357  3.604105  3.617533
45.225000  7.125000  3.068655  3.108907  3.102701  3.073082  3.038824  3.045909  3.050207  3.065460  3.032349  3.035209  3.025293  2.984539  2.986030  3.066623  3.171168  3.323496  3.423178  3.518467  3.570865  3.594044  3.617130  3.645082  3.693121  3.709153  3.701611  3.678851  3.676825  3.685009  3.695565  3.691549  3.677114  3.639131  3.588739  3.603294  3.617909
45.225000  7.275000  3.123997  3.106922  3.165920  3.190046  3.165780  3.199940  3.208932  3.211321  3.215165  3.246833  3.230066  3.136939  3.083023  3.145838  3.227757  3.353698  3.450441  3.549177  3.585854  3.603027  3.622664  3.651877  3.696595  3.705464  3.702448  3.683978  3.684999  3.697007  3.707106  3.702437  3.686520  3.642090  3.591661  3.606589  3.619613
45.225000  7.425000  3.297081  3.241984  3.289453  3.399652  3.392312  3.409362  3.407469  3.386831  3.434525  3.511427  3.455028  3.358199  3.257311  3.248966  3.298848  3.393945  3.484709  3.571932  3.595193  3.617690  3.631690  3.653528  3.692312  3.703241  3.699857  3.684914  3.690045  3.704304  3.713860  3.712919  3.691646  3.643353  3.596332  3.611223  3.622941
45.225000  7.575000  3.013061  3.092614  3.139652  3.298295  3.385605  3.466246  3.520133  3.490899  3.535083  3.592152  3.533866  3.505943  3.417693  3.350497  3.386784  3.443182  3.509610  3.588989  3.610005  3.638933  3.644623  3.663471  3.697789  3.708128  3.702985  3.690374  3.697914  3.712240  3.721668  3.723598  3.693907  3.644544  3.601523  3.615728  3.627254
45.225000  7.725000  2.572045  2.672332  2.697352  2.830428  2.993540  3.152138  3.251456  3.259620  3.310396  3.383225  3.412825  3.451734  3.427696  3.390523  3.428369  3.465815  3.523195  3.584892  3.614451  3.650205  3.655063  3.677722  3.704455  3.712974  3.706947  3.698066  3.710084  3.722342  3.730799  3.734570  3.699458  3.647104  3.607541  3.620358  3.632222
45.225000  7.875000  2.191337  2.266784  2.228493  2.366779  2.558162  2.733530  2.856412  2.929792  3.007910  3.095208  3.148910  3.265802  3.330070  3.375499  3.425156  3.465654  3.531196  3.582188  3.619882  3.657462  3.657675  3.682211  3.696924  3.704334  3.702280  3.700933  3.719607  3.731867  3.740022  3.742527  3.705202  3.650204  3.614131  3.625746  3.636911
45.225000  8.025000  2.067546  2.065151  2.038190  2.144166  2.273719  2.448380  2.588380  2.664431  2.739586  2.797466  2.882496  3.049626  3.186298  3.292221  3.371951  3.440922  3.510401  3.558332  3.612664  3.652419  3.656248  3.679435  3.691595  3.697334  3.701757  3.705686  3.728604  3.741275  3.749616  3.752474  3.711715  3.653476  3.620744  3.630777  3.641009
45.225000  8.175000  1.926581  1.859935  1.838198  1.913569  1.981250  2.092425  2.203418  2.280969  2.364690  2.432746  2.559647  2.775084  3.004799  3.145960  3.271434  3.377450  3.472875  3.533214  3.597447  3.642513  3.657324  3.677655  3.687546  3.694566  3.705691  3.715444  3.740363  3.751363  3.756815  3.758988  3.714132  3.655826  3.626378  3.635682  3.645138
45.225000  8.325000  1.766683  1.671728  1.642193  1.695233  1.744890  1.802802  1.914992  2.013836  2.098736  2.217726  2.370290  2.584101  2.881006  3.047181  3.176098  3.296598  3.433655  3.489536  3.572354  3.633759  3.659727  3.679938  3.687860  3.696202  3.712746  3.729094  3.753874  3.765044  3.766161  3.763984  3.717625  3.658713  3.633741  3.640974  3.650909
45.225000  8.475000  1.660477  1.615077  1.593653  1.619046  1.666360  1.748764  1.866070  1.980676  2.082337  2.223550  2.380171  2.593095  2.888242  3.023276  3.121307  3.249859  3.382334  3.437623  3.543644  3.617758  3.656921  3.680860  3.686205  3.696898  3.720957  3.740961  3.763854  3.776345  3.772605  3.767637  3.720578  3.662943  3.641870  3.646488  3.656751
45.225000  8.625000  1.561873  1.594488  1.622122  1.686080  1.717960  1.809200  1.936213  2.056484  2.161874  2.323910  2.475343  2.666961  2.887920  3.010246  3.084783  3.222448  3.348725  3.410210  3.530186  3.612700  3.660223  3.685547  3.689405  3.703005  3.730216  3.753390  3.772786  3.785409  3.778702  3.770406  3.723510  3.667369  3.648486  3.650850  3.661099
45.225000  8.775000  1.538561  1.593574  1.658950  1.772701  1.838375  1.952656  2.077903  2.215636  2.326676  2.451782  2.566309  2.742899  2.915192  2.990793  3.048548  3.195064  3.328075  3.400305  3.521182  3.612525  3.661847  3.686099  3.689601  3.708280  3.738732  3.765009  3.779881  3.793792  3.785616  3.775510  3.727345  3.672855  3.655567  3.655251  3.664305
45.225000  8.925000  1.578382  1.610565  1.714175  1.815628  1.916336  2.047732  2.206388  2.363047  2.442942  2.524554  2.584749  2.767615  2.920295  2.945484  3.026115  3.188824  3.312488  3.397462  3.517685  3.610596  3.659029  3.690276  3.692711  3.714400  3.744780  3.774889  3.786704  3.801219  3.793098  3.781947  3.732280  3.679488  3.663432  3.659651  3.667915
45.225000  9.075000  1.640628  1.689404  1.800390  1.891507  2.002308  2.123119  2.272849  2.423522  2.445175  2.484844  2.552570  2.736252  2.886744  2.918172  2.994821  3.167030  3.286173  3.389884  3.507530  3.603435  3.653061  3.694731  3.697695  3.720893  3.749636  3.784548  3.792684  3.806753  3.797474  3.785216  3.735358  3.686106  3.670861  3.663582  3.670824
45.225000  9.225000  1.749608  1.763389  1.870572  1.986761  2.116527  2.190343  2.295573  2.404152  2.395471  2.435291  2.501240  2.675566  2.834665  2.922470  2.997602  3.161676  3.288109  3.397596  3.513156  3.597979  3.647880  3.692854  3.697948  3.723607  3.750810  3.788834  3.794106  3.807420  3.798871  3.785368  3.736033  3.690567  3.676776  3.667352  3.674190
45.225000  9.375000  1.853956  1.809107  1.881683  1.996845  2.117683  2.173876  2.243040  2.300903  2.304945  2.338356  2.410957  2.583732  2.767877  2.911130  3.020186  3.183031  3.294898  3.401451  3.502650  3.577731  3.637758  3.694319  3.698901  3.725058  3.750000  3.790326  3.794361  3.806633  3.799447  3.784876  3.736282  3.695500  3.683515  3.672035  3.678591
45.075000  3.975000  2.874437  2.917998  2.898448  2.856899  2.842875  2.854480  2.899187  3.003331  3.096365  3.281039  3.431014  3.641002  3.669424  3.654849  3.653372  3.645859  3.647466  3.648340  3.645116  3.648450  3.639223  3.629778  3.627571  3.637893  3.667239  3.680029  3.683251  3.668095  3.663814  3.674989  3.672693  3.692107  3.701945  3.693362  3.683527
45.075000  4.125000  2.843322  2.902352  2.875833  2.828426  2.826076  2.849720  2.896343  3.000594  3.112084  3.295233  3.435614  3.643803  3.692348  3.673197  3.672482  3.661231  3.659570  3.658349  3.653272  3.654456  3.643702  3.630770  3.628388  3.637651  3.670842  3.683518  3.682530  3.665824  3.661349  3.672758  3.669437  3.689214  3.696824  3.689044  3.681516
45.075000  4.275000  2.790154  2.870267  2.858535  2.814605  2.810768  2.843120  2.896297  2.997179  3.116565  3.286798  3.418662  3.630072  3.686646  3.677419  3.678727  3.663993  3.655962  3.653322  3.647868  3.651180  3.641507  3.627684  3.628527  3.635511  3.671659  3.684978  3.683300  3.664473  3.659560  3.671038  3.667206  3.685722  3.691921  3.685242  3.679783
45.075000  4.425000  2.758452  2.837991  2.836413  2.802739  2.798737  2.839622  2.891194  2.978877  3.096097  3.249527  3.357702  3.602359  3.664302  3.657422  3.664215  3.654764  3.644736  3.644248  3.640112  3.645615  3.639751  3.625712  3.626859  3.635141  3.673363  3.685476  3.684237  3.664406  3.659149  3.670758  3.664967  3.681746  3.684814  3.679440  3.676692
45.075000  4.575000  2.732290  2.819053  2.813937  2.789372  2.789439  2.840591  2.880955  2.946750  3.050236  3.174114  3.282985  3.547221  3.627676  3.626650  3.639546  3.634016  3.629572  3.630330  3.629919  3.639178  3.637252  3.622836  3.625668  3.637563  3.677405  3.687931  3.684567  3.662940  3.657598  3.668775  3.662872  3.678028  3.678269  3.672852  3.673437
45.075000  4.725000  2.698720  2.800569  2.789639  2.771602  2.776476  2.829990  2.859313  2.899614  2.994267  3.089936  3.202788  3.475735  3.574944  3.594749  3.614609  3.618910  3.622137  3.620583  3.623088  3.635663  3.636673  3.624349  3.626466  3.638687  3.677352  3.686263  3.681478  3.658877  3.654499  3.664860  3.659191  3.674459  3.671485  3.666001  3.671375
45.075000  4.875000  2.643847  2.724225  2.733952  2.745934  2.742523  2.788858  2.814209  2.844977  2.927734  3.016200  3.127687  3.395360  3.518655  3.576298  3.602812  3.613710  3.617696  3.615603  3.619817  3.633748  3.635895  3.626620  3.630397  3.642078  3.676355  3.682815  3.676464  3.653918  3.650602  3.658398  3.653898  3.670863  3.664931  3.659045  3.669446
45.075000  5.025000  2.546349  2.630877  2.671955  2.704171  2.685284  2.728099  2.745262  2.767421  2.846897  2.943025  3.051332  3.323645  3.474446  3.568079  3.604443  3.615812  3.619905  3.618544  3.621059  3.635076  3.636712  3.629838  3.634909  3.646492  3.677436  3.681928  3.673167  3.652026  3.649569  3.654989  3.651914  3.667440  3.657775  3.651268  3.667628
45.075000  5.175000  2.467906  2.516257  2.586969  2.629344  2.631726  2.663947  2.695950  2.722411  2.794170  2.887072  2.996965  3.269750  3.444892  3.553567  3.601725  3.614794  3.618497  3.618596  3.618331  3.634453  3.636425  3.632558  3.640769  3.649709  3.678903  3.681116  3.669080  3.650018  3.647335  3.649165  3.649006  3.662740  3.650245  3.642793  3.664885
45.075000  5.325000  2.482228  2.499451  2.552004  2.585037  2.593470  2.616854  2.673518  2.709575  2.772475  2.864012  2.962767  3.229280  3.427319  3.544875  3.588660  3.609538  3.615200  3.617867  3.618686  3.637053  3.641025  3.637729  3.646775  3.652649  3.676784  3.676760  3.663131  3.645642  3.644057  3.643153  3.644437  3.657165  3.640550  3.632634  3.659679
45.075000  5.475000  2.487348  2.536936  2.585634  2.591237  2.610712  2.608863  2.648532  2.687482  2.738744  2.813896  2.897489  3.159437  3.354183  3.492901  3.552775  3.588273  3.604077  3.612410  3.618953  3.640844  3.647477  3.642841  3.653921  3.658943  3.673993  3.671381  3.655814  3.641468  3.641762  3.636181  3.639954  3.652664  3.631209  3.624383  3.652917
45.075000  5.625000  2.616419  2.675629  2.686941  2.672497  2.668245  2.655986  2.682372  2.718542  2.728775  2.769335  2.836790  3.044243  3.198368  3.372325  3.476668  3.539158  3.582063  3.601020  3.619106  3.643356  3.653259  3.653668  3.665169  3.668745  3.676642  3.669290  3.651836  3.639655  3.641664  3.630110  3.637614  3.649748  3.622250  3.617281  3.647067
45.075000  5.775000  2.921258  2.910366  2.895047  2.825326  2.807167  2.790483  2.817089  2.818333  2.776634  2.791448  2.819809  2.942138  3.049490  3.242619  3.380378  3.462330  3.534298  3.574516  3.610925  3.637541  3.652783  3.657664  3.672161  3.677996  3.679368  3.666446  3.648200  3.639351  3.643928  3.629746  3.639410  3.648096  3.615206  3.611033  3.640644
45.075000  5.925000  3.054316  3.015805  3.006588  2.912184  2.880771  2.839230  2.828149  2.826887  2.778018  2.791260  2.798624  2.931175  3.053522  3.200279  3.300972  3.383191  3.470978  3.537482  3.597739  3.628900  3.654374  3.667991  3.687450  3.696174  3.692050  3.671571  3.651063  3.646187  3.651942  3.635400  3.643029  3.647514  3.608951  3.606446  3.635635
45.075000  6.075000  3.085648  3.025085  3.000494  2.916522  2.940569  2.899070  2.857070  2.842278  2.802928  2.809633  2.793477  2.862343  2.979264  3.115454  3.221524  3.315487  3.413040  3.495849  3.578169  3.624156  3.654915  3.674235  3.694390  3.701445  3.693956  3.667670  3.650898  3.649699  3.654229  3.637465  3.643544  3.645326  3.602060  3.601730  3.629976
45.075000  6.225000  3.011555  2.989347  2.993294  2.933199  2.908051  2.849482  2.831305  2.823750  2.784386  2.786060  2.757242  2.770658  2.861300  2.996567  3.130134  3.249528  3.363840  3.462186  3.551265  3.608926  3.641503  3.664845  3.684209  3.691114  3.688158  3.660825  3.647706  3.649880  3.653974  3.638450  3.644249  3.642271  3.595029  3.597337  3.623694
45.075000  6.375000  2.870683  2.881442  2.922618  2.923043  2.896199  2.855011  2.830606  2.804913  2.785807  2.763857  2.725347  2.707454  2.792347  2.915636  3.060152  3.200998  3.326734  3.436253  3.524892  3.593977  3.626118  3.658391  3.681032  3.689208  3.688304  3.659874  3.650758  3.655500  3.658194  3.644076  3.648123  3.638412  3.589034  3.594463  3.618973
45.075000  6.525000  2.831530  2.875482  2.881655  2.875478  2.835242  2.813173  2.804842  2.776733  2.778532  2.767199  2.723718  2.715021  2.783262  2.909419  3.058232  3.215707  3.340058  3.449314  3.529782  3.588699  3.615906  3.649881  3.677977  3.689838  3.688235  3.663336  3.657383  3.664134  3.667174  3.653924  3.654279  3.635052  3.586259  3.595130  3.615528
45.075000  6.675000  2.857988  2.886337  2.884730  2.867949  2.821706  2.817122  2.804371  2.787582  2.786740  2.744579  2.719123  2.716799  2.796231  2.933359  3.059571  3.233802  3.363005  3.465811  3.533744  3.583095  3.609072  3.643496  3.676081  3.691952  3.687157  3.663020  3.659384  3.667736  3.675069  3.663379  3.658319  3.634004  3.584798  3.596555  3.612657
45.075000  6.825000  2.993944  3.027696  2.956605  2.928461  2.854686  2.856930  2.840108  2.825785  2.797833  2.757955  2.757561  2.775995  2.852907  2.950621  3.083163  3.268732  3.404605  3.497718  3.551203  3.588940  3.615155  3.643524  3.681129  3.695276  3.688709  3.668301  3.665080  3.673365  3.682541  3.672276  3.664832  3.635509  3.586469  3.597733  3.611831
45.075000  6.975000  3.028773  3.087973  3.002169  2.954011  2.920574  2.927686  2.899264  2.884454  2.852659  2.814653  2.818785  2.852839  2.921589  3.028714  3.142465  3.330744  3.445169  3.520904  3.570485  3.595550  3.620967  3.645346  3.687608  3.700013  3.693930  3.673893  3.671185  3.680226  3.688975  3.682462  3.672346  3.635961  3.586114  3.598466  3.611877
45.075000  7.125000  2.996140  3.022382  3.029549  3.055444  3.053369  3.077121  3.051492  3.042382  3.005498  2.979753  2.989014  2.994814  3.039991  3.131470  3.224774  3.391423  3.473078  3.548828  3.592483  3.607750  3.629037  3.646697  3.690052  3.697892  3.695582  3.676052  3.675434  3.687926  3.697666  3.693861  3.680028  3.635555  3.587130  3.598312  3.611714
45.075000  7.275000  3.068313  3.114411  3.176008  3.221591  3.206883  3.232750  3.212728  3.197953  3.193098  3.204705  3.201814  3.167000  3.192935  3.264295  3.330673  3.453417  3.512332  3.578571  3.611975  3.622648  3.635754  3.648560  3.687841  3.695993  3.697536  3.678608  3.679296  3.691175  3.702288  3.702742  3.685448  3.637981  3.590899  3.601084  3.613883
45.075000  7.425000  3.037651  3.178533  3.294667  3.340580  3.346928  3.352513  3.386749  3.418140  3.472846  3.486502  3.466739  3.394444  3.368337  3.411154  3.448667  3.524327  3.563143  3.616254  3.630371  3.640386  3.644341  3.655356  3.685625  3.696102  3.692394  3.677014  3.682177  3.695203  3.707844  3.709772  3.688826  3.640197  3.595933  3.605538  3.616406
45.075000  7.575000  2.713927  2.842717  2.897207  3.079002  3.204507  3.222279  3.365660  3.458313  3.547654  3.612372  3.618838  3.528304  3.481570  3.533316  3.570002  3.582999  3.593991  3.642311  3.639992  3.649287  3.650063  3.661669  3.684979  3.696408  3.691455  3.680539  3.688905  3.701614  3.715007  3.717993  3.693123  3.642367  3.601926  3.611760  3.620832
45.075000  7.725000  2.266947  2.315957  2.350459  2.499357  2.700239  2.816021  2.982291  3.158830  3.320211  3.381181  3.415980  3.436661  3.482134  3.545379  3.617457  3.621864  3.621382  3.644508  3.642077  3.654748  3.648046  3.657625  3.672606  3.681545  3.681602  3.678603  3.695505  3.709591  3.722824  3.727551  3.698848  3.644502  3.608794  3.618086  3.625631
45.075000  7.875000  1.991604  2.048750  2.052667  2.170822  2.284790  2.395624  2.584669  2.749811  2.896391  2.936038  3.047565  3.194010  3.324280  3.440813  3.568486  3.599160  3.614357  3.628864  3.636600  3.655355  3.646942  3.658878  3.668780  3.673318  3.678699  3.682913  3.706555  3.720769  3.734647  3.741082  3.707882  3.648211  3.616748  3.624756  3.630950
45.075000  8.025000  1.944885  1.914802  1.915944  1.983974  2.009228  2.068097  2.164313  2.262191  2.384882  2.480964  2.641072  2.908431  3.119358  3.299713  3.468717  3.530760  3.570900  3.595281  3.624374  3.651700  3.644904  3.658165  3.663945  3.670570  3.686153  3.696904  3.721734  3.735480  3.746185  3.751788  3.714204  3.653125  3.624271  3.631201  3.635992
45.075000  8.175000  1.760702  1.691081  1.692412  1.726394  1.738817  1.777086  1.858338  1.948009  2.053105  2.184897  2.364873  2.685512  2.936256  3.170266  3.360176  3.452736  3.528852  3.568482  3.615139  3.648150  3.650022  3.663013  3.667074  3.677729  3.700055  3.713742  3.737455  3.749581  3.755722  3.760470  3.719760  3.659792  3.632892  3.637862  3.641450
45.075000  8.325000  1.636576  1.562614  1.544927  1.584054  1.596817  1.631109  1.697953  1.787891  1.882855  2.000207  2.162620  2.431899  2.730245  2.994128  3.225365  3.369541  3.489093  3.546062  3.602599  3.638881  3.652813  3.665249  3.669077  3.682412  3.711192  3.729043  3.753460  3.764225  3.767599  3.771973  3.726791  3.666539  3.641289  3.644465  3.647700
45.075000  8.475000  1.500674  1.531114  1.541283  1.575060  1.582505  1.603086  1.661099  1.745736  1.836956  1.941704  2.091303  2.309731  2.657182  2.907809  3.125671  3.296630  3.431525  3.510097  3.588269  3.632888  3.661484  3.673674  3.678608  3.693542  3.723717  3.743511  3.767591  3.778575  3.777659  3.780020  3.733411  3.672531  3.647951  3.649232  3.653118
45.075000  8.625000  1.512670  1.589281  1.633498  1.665087  1.667610  1.698944  1.756057  1.832415  1.908911  2.008964  2.141030  2.339190  2.681999  2.882586  3.063896  3.244826  3.383727  3.470208  3.570571  3.634756  3.674451  3.684846  3.684280  3.702477  3.734332  3.757567  3.778610  3.790533  3.789039  3.786877  3.738310  3.678427  3.653451  3.652794  3.657008
45.075000  8.775000  1.556097  1.633975  1.700376  1.792020  1.801241  1.844823  1.902052  1.956116  2.046263  2.164592  2.272861  2.420395  2.692553  2.843716  2.977473  3.145896  3.307178  3.416539  3.541189  3.620014  3.670142  3.690662  3.691369  3.714054  3.744506  3.771010  3.786773  3.798981  3.796347  3.790653  3.740889  3.682982  3.660073  3.656763  3.660715
45.075000  8.925000  1.604001  1.676884  1.757771  1.884062  1.922130  2.003677  2.053823  2.097555  2.156102  2.266763  2.361873  2.484340  2.703261  2.818515  2.918762  3.085979  3.259307  3.379017  3.522132  3.613159  3.667802  3.697767  3.696901  3.722587  3.752963  3.781447  3.793342  3.805599  3.803542  3.795559  3.743586  3.689071  3.667464  3.661065  3.665190
45.075000  9.075000  1.668728  1.752184  1.817457  1.959559  2.036318  2.162688  2.216263  2.250817  2.282697  2.355948  2.423169  2.538657  2.709336  2.791059  2.889231  3.063949  3.225425  3.354275  3.506778  3.602610  3.658901  3.696515  3.698797  3.726712  3.757838  3.789183  3.797659  3.809641  3.806963  3.797758  3.745479  3.694232  3.673935  3.664291  3.668121
45.075000  9.225000  1.766301  1.794771  1.885749  2.013378  2.119158  2.241708  2.301259  2.321129  2.324189  2.359127  2.415869  2.523046  2.683149  2.777162  2.888034  3.069336  3.224416  3.349581  3.491980  3.593117  3.654517  3.702003  3.705807  3.730837  3.758970  3.794028  3.800816  3.810125  3.807694  3.797508  3.745969  3.699172  3.680565  3.667283  3.670501
45.075000  9.375000  1.811026  1.841718  1.952494  2.041595  2.114030  2.210396  2.251405  2.262275  2.254961  2.285226  2.344700  2.468406  2.638777  2.756045  2.865801  3.051637  3.219653  3.341168  3.469398  3.577193  3.646357  3.704311  3.711500  3.735485  3.758154  3.794744  3.799636  3.807440  3.804764  3.794223  3.745067  3.703192  3.686829  3.671531  3.674232
44.925000  3.975000  2.892586  2.925003  2.910907  2.861868  2.861412  2.867069  2.895158  2.970601  3.060642  3.234917  3.329768  3.494588  3.570496  3.604376  3.620544  3.622124  3.630911  3.640168  3.649549  3.655654  3.651545  3.641046  3.632936  3.637943  3.667704  3.679765  3.679143  3.666066  3.659755  3.677264  3.676400  3.693675  3.703637  3.694863  3.683997
44.925000  4.125000  2.791627  2.869380  2.852268  2.786926  2.785710  2.814085  2.869462  2.958903  3.054888  3.259934  3.359226  3.523666  3.586803  3.614183  3.621019  3.621429  3.628281  3.640459  3.650029  3.657842  3.652146  3.638990  3.632675  3.635381  3.671304  3.684310  3.682904  3.666799  3.658695  3.675736  3.674022  3.689473  3.698936  3.690770  3.682554
44.925000  4.275000  2.741209  2.821946  2.817556  2.772013  2.764987  2.792915  2.853474  2.931550  3.024671  3.222709  3.327786  3.513600  3.573978  3.593764  3.606214  3.608867  3.616806  3.632381  3.644415  3.655138  3.650554  3.635848  3.631783  3.636055  3.676801  3.688437  3.687411  3.667403  3.658751  3.675463  3.671902  3.685122  3.692617  3.685399  3.679844
44.925000  4.425000  2.693422  2.799192  2.798947  2.771733  2.762808  2.782772  2.840555  2.920120  3.009811  3.157327  3.271634  3.487984  3.553730  3.570189  3.586236  3.593955  3.604156  3.622547  3.634270  3.648098  3.645926  3.631610  3.630312  3.636701  3.678929  3.689633  3.686423  3.663741  3.656884  3.672139  3.667666  3.680995  3.686036  3.679599  3.676881
44.925000  4.575000  2.668729  2.780660  2.779742  2.769294  2.752496  2.775056  2.839294  2.917771  2.993347  3.095299  3.216301  3.452654  3.534904  3.548611  3.569787  3.584795  3.598017  3.614043  3.621890  3.638752  3.639405  3.629198  3.631191  3.638171  3.679030  3.688880  3.683050  3.658665  3.651588  3.665931  3.661834  3.675649  3.678420  3.672577  3.673516
44.925000  4.725000  2.648727  2.725381  2.738806  2.740340  2.719815  2.752684  2.821419  2.899349  2.951229  3.025099  3.155324  3.403935  3.510085  3.531674  3.558707  3.575701  3.589517  3.602409  3.610974  3.629693  3.634497  3.628464  3.633392  3.641987  3.679058  3.688597  3.680293  3.654482  3.644922  3.657173  3.656108  3.672128  3.671923  3.664757  3.670240
44.925000  4.875000  2.578386  2.653749  2.681325  2.693919  2.676467  2.726606  2.784931  2.845155  2.893057  2.977119  3.096276  3.347258  3.459006  3.512616  3.545234  3.568639  3.586107  3.596751  3.602940  3.623099  3.630743  3.627027  3.633068  3.644786  3.678523  3.686160  3.676502  3.649611  3.639966  3.649466  3.650846  3.668713  3.665181  3.657826  3.668652
44.925000  5.025000  2.485306  2.544956  2.581341  2.609828  2.621344  2.683570  2.731066  2.788487  2.844519  2.940216  3.047041  3.270440  3.397761  3.485353  3.530754  3.560102  3.581717  3.592509  3.598829  3.620520  3.631665  3.630027  3.637388  3.649640  3.678234  3.683729  3.671882  3.644429  3.636325  3.642035  3.645731  3.665731  3.658429  3.649758  3.666033
44.925000  5.175000  2.410661  2.474266  2.522020  2.558460  2.602543  2.643922  2.679878  2.734194  2.811320  2.938976  3.023710  3.248842  3.381445  3.492113  3.541850  3.574205  3.591486  3.600962  3.605371  3.623325  3.634148  3.634005  3.643214  3.653770  3.678189  3.681387  3.666216  3.640419  3.634801  3.637169  3.641345  3.661053  3.650583  3.640415  3.662489
44.925000  5.325000  2.350237  2.446877  2.506045  2.540745  2.607688  2.618160  2.642044  2.688344  2.752268  2.837814  2.938169  3.149606  3.320615  3.452731  3.523360  3.563677  3.584075  3.597128  3.605325  3.625798  3.638505  3.639544  3.648288  3.656841  3.678038  3.677644  3.659711  3.636502  3.633934  3.632006  3.636167  3.655794  3.641549  3.631119  3.657424
44.925000  5.475000  2.334714  2.445317  2.508412  2.562250  2.605482  2.622597  2.617300  2.650542  2.692774  2.746035  2.858385  3.046701  3.227529  3.392215  3.485697  3.539724  3.573081  3.587669  3.604227  3.625368  3.638257  3.643418  3.652581  3.661077  3.677892  3.673625  3.653951  3.632784  3.633089  3.626519  3.634426  3.651854  3.631618  3.620960  3.650268
44.925000  5.625000  2.432616  2.585647  2.637541  2.649910  2.638899  2.652269  2.633064  2.665786  2.676211  2.722269  2.808445  2.973211  3.134958  3.318112  3.437712  3.497331  3.548760  3.565860  3.597153  3.622415  3.635836  3.646977  3.659331  3.669474  3.681712  3.671501  3.650136  3.632499  3.634296  3.623903  3.635736  3.649285  3.622563  3.614406  3.644332
44.925000  5.775000  2.886869  2.878652  2.805850  2.803094  2.783764  2.768138  2.744169  2.724447  2.712586  2.735353  2.785971  2.951846  3.089406  3.250007  3.373169  3.447316  3.504384  3.540063  3.588519  3.620122  3.637780  3.650112  3.665805  3.678169  3.687542  3.671911  3.648813  3.634687  3.638011  3.626173  3.638814  3.647425  3.614725  3.607962  3.638114
44.925000  5.925000  3.055500  3.030918  2.988297  2.973650  2.928366  2.875516  2.838363  2.817453  2.791529  2.778758  2.805787  2.931393  3.054203  3.210911  3.322061  3.394443  3.460414  3.521523  3.585256  3.626278  3.645125  3.655364  3.672767  3.683641  3.689295  3.668424  3.648321  3.638007  3.643107  3.630174  3.642430  3.647707  3.607922  3.601954  3.632523
44.925000  6.075000  3.010364  2.994653  2.967808  2.962183  2.945764  2.897331  2.849077  2.818463  2.791344  2.767273  2.757901  2.833626  2.958399  3.101375  3.232263  3.320168  3.404730  3.489019  3.566381  3.616461  3.639008  3.653187  3.670731  3.680434  3.687149  3.663487  3.647632  3.640035  3.646516  3.633749  3.644192  3.645360  3.601185  3.596686  3.625852
44.925000  6.225000  2.953719  2.951947  2.935373  2.907511  2.880339  2.849205  2.818146  2.795479  2.795887  2.769906  2.739450  2.766647  2.870780  2.979314  3.134228  3.243844  3.346455  3.452470  3.540308  3.599110  3.631036  3.655810  3.675800  3.682985  3.687856  3.662449  3.649917  3.647976  3.652188  3.639513  3.647279  3.642953  3.594431  3.593042  3.620026
44.925000  6.375000  2.894737  2.904501  2.902105  2.838623  2.821680  2.795081  2.767900  2.743293  2.762459  2.731512  2.698150  2.705552  2.798777  2.922250  3.090535  3.219373  3.333236  3.450104  3.539728  3.598531  3.631549  3.655164  3.674948  3.682871  3.683907  3.660894  3.652338  3.654643  3.659343  3.646815  3.651771  3.639918  3.589162  3.590600  3.613847
44.925000  6.525000  2.752151  2.795792  2.824653  2.793423  2.780693  2.772974  2.762215  2.748171  2.772067  2.731457  2.687095  2.679136  2.743358  2.875726  3.055480  3.204032  3.339619  3.456042  3.547323  3.600466  3.630103  3.653443  3.676159  3.685509  3.680940  3.659362  3.652707  3.658672  3.664670  3.653703  3.657783  3.636674  3.585856  3.591313  3.609891
44.925000  6.675000  2.774683  2.813839  2.832407  2.835013  2.837850  2.826594  2.818861  2.811438  2.838157  2.790417  2.734982  2.719560  2.771330  2.877379  3.046023  3.220206  3.378983  3.486940  3.561011  3.597866  3.625718  3.650657  3.676206  3.685668  3.680081  3.662261  3.657402  3.665339  3.673002  3.664255  3.663491  3.635286  3.585405  3.593037  3.607806
44.925000  6.825000  2.886354  2.911002  2.904042  2.924355  2.955578  2.898985  2.904457  2.893323  2.924090  2.855925  2.791932  2.811743  2.864828  2.965491  3.102401  3.274875  3.416584  3.514328  3.569768  3.590766  3.617676  3.643193  3.675121  3.685360  3.681231  3.665235  3.663003  3.670706  3.680221  3.674597  3.669400  3.634282  3.585480  3.594058  3.606467
44.925000  6.975000  2.998782  3.050304  3.052497  3.076687  3.113586  3.034804  3.028342  3.027482  3.031637  2.965722  2.930681  2.971654  3.011358  3.097998  3.190524  3.358261  3.476132  3.547589  3.586546  3.596199  3.615901  3.635963  3.674314  3.683015  3.683377  3.665860  3.666114  3.677696  3.688877  3.686400  3.676395  3.633485  3.586987  3.595032  3.606183
44.925000  7.125000  2.997910  3.128263  3.189884  3.306530  3.363229  3.270340  3.264238  3.271249  3.237306  3.180004  3.147517  3.166937  3.182939  3.263623  3.304913  3.450963  3.542395  3.592239  3.606815  3.602726  3.613514  3.629647  3.668340  3.677441  3.681373  3.663132  3.663622  3.678612  3.692966  3.691750  3.679591  3.632762  3.588938  3.596452  3.607379
44.925000  7.275000  2.941198  3.127763  3.322155  3.474170  3.553951  3.515287  3.576393  3.662226  3.636704  3.561288  3.456895  3.462001  3.417780  3.452608  3.441322  3.534136  3.580588  3.617365  3.618660  3.610663  3.612875  3.626831  3.659052  3.667748  3.672282  3.657140  3.663815  3.678693  3.695461  3.697572  3.684391  3.634946  3.593494  3.599772  3.609792
44.925000  7.425000  2.751093  2.919314  3.165825  3.262315  3.246805  3.313754  3.467335  3.719304  3.798658  3.746533  3.669654  3.643797  3.618139  3.613573  3.575124  3.598129  3.606431  3.637090  3.629514  3.620225  3.622557  3.635043  3.656808  3.665594  3.669173  3.657501  3.670752  3.685124  3.703078  3.707265  3.691971  3.639148  3.600220  3.605209  3.612790
44.925000  7.575000  2.453511  2.567598  2.732486  2.824589  2.902457  2.984261  3.156036  3.431784  3.629165  3.680920  3.649945  3.617638  3.626933  3.666201  3.644965  3.617438  3.607999  3.648066  3.636411  3.635339  3.627620  3.638238  3.650584  3.658473  3.665764  3.661104  3.678855  3.693678  3.712010  3.720211  3.701856  3.644453  3.607850  3.612524  3.617581
44.925000  7.725000  2.142201  2.364199  2.464756  2.497425  2.601642  2.695595  2.828302  3.060405  3.227985  3.299246  3.340977  3.381004  3.479096  3.606659  3.660307  3.652529  3.634392  3.653373  3.641959  3.647928  3.628009  3.639117  3.646869  3.656923  3.667791  3.668694  3.690610  3.706170  3.723963  3.733900  3.711198  3.649483  3.615122  3.620205  3.623614
44.925000  7.875000  1.884472  2.132027  2.255926  2.288944  2.369573  2.427435  2.516016  2.622190  2.725521  2.781770  2.890465  2.994718  3.243853  3.443727  3.609520  3.636842  3.642363  3.645359  3.648307  3.653416  3.627270  3.641395  3.644702  3.654801  3.672067  3.679192  3.704334  3.720726  3.737473  3.746883  3.718773  3.655644  3.623302  3.627030  3.628907
44.925000  8.025000  1.830289  1.946013  2.023682  2.042486  2.091010  2.108163  2.148566  2.209385  2.282010  2.330145  2.465586  2.651835  2.995521  3.289621  3.526937  3.591011  3.619443  3.629030  3.646129  3.651949  3.634154  3.648850  3.653211  3.663335  3.683392  3.694342  3.720300  3.736926  3.751539  3.760101  3.726565  3.662283  3.630852  3.633879  3.634118
44.925000  8.175000  1.786361  1.828573  1.915530  1.944164  1.957961  1.947600  1.962351  1.968906  2.018302  2.076738  2.193034  2.417236  2.736104  3.087484  3.416321  3.534824  3.583836  3.601029  3.627787  3.643108  3.639745  3.653945  3.661001  3.673270  3.696519  3.710860  3.736235  3.751563  3.763602  3.771817  3.733799  3.668427  3.638039  3.640264  3.639498
44.925000  8.325000  1.714365  1.748063  1.832011  1.899320  1.902360  1.899957  1.881390  1.878651  1.905057  1.960143  2.033894  2.228510  2.511223  2.899367  3.251562  3.426384  3.519229  3.562730  3.610879  3.635533  3.646675  3.662265  3.669474  3.684456  3.710149  3.727061  3.751333  3.764460  3.772619  3.779670  3.739415  3.675279  3.644931  3.646222  3.645117
44.925000  8.475000  1.668584  1.682815  1.747449  1.854723  1.877743  1.862440  1.863635  1.867372  1.902406  1.947284  2.004759  2.155324  2.431949  2.793534  3.144638  3.331861  3.461197  3.520147  3.589784  3.631261  3.658558  3.674150  3.683342  3.698308  3.724689  3.744449  3.766846  3.778393  3.783469  3.787333  3.744547  3.681996  3.652076  3.650857  3.650770
44.925000  8.625000  1.632438  1.690769  1.767808  1.867995  1.861865  1.860331  1.873227  1.905478  1.958307  2.000229  2.047196  2.158822  2.435675  2.752452  3.056274  3.253025  3.405312  3.498879  3.581852  3.636369  3.673853  3.688592  3.697094  3.715037  3.739055  3.760251  3.779721  3.790272  3.792624  3.793145  3.747972  3.687333  3.658054  3.654292  3.655151
44.925000  8.775000  1.734392  1.763694  1.848247  1.910147  1.912588  1.926518  1.942670  1.983432  2.042066  2.093404  2.128615  2.205726  2.473922  2.736701  2.988718  3.179706  3.345600  3.461441  3.570426  3.633306  3.678927  3.697891  3.705835  3.728075  3.751817  3.775798  3.791674  3.800448  3.801455  3.798618  3.750434  3.691637  3.663151  3.656971  3.658726
44.925000  8.925000  1.804881  1.863873  1.918247  2.019251  2.048029  2.065274  2.082108  2.109442  2.144293  2.210635  2.246489  2.318692  2.530446  2.720136  2.926973  3.113677  3.289595  3.422909  3.548963  3.624899  3.682280  3.706274  3.710720  3.735411  3.758989  3.784926  3.797996  3.806781  3.807652  3.802055  3.751702  3.695990  3.669057  3.660747  3.662066
44.925000  9.075000  1.858877  1.918285  1.948810  2.074041  2.164854  2.221203  2.266060  2.294171  2.306625  2.357464  2.391003  2.469329  2.616076  2.729216  2.884029  3.059709  3.235115  3.380130  3.526143  3.615455  3.678276  3.711884  3.715465  3.737117  3.760888  3.788721  3.798708  3.807755  3.808438  3.801017  3.751937  3.699930  3.675099  3.663806  3.664578
44.925000  9.225000  1.887839  1.938606  2.025626  2.105638  2.180964  2.272205  2.335183  2.352379  2.344654  2.368251  2.410740  2.494737  2.600021  2.695834  2.836806  3.008219  3.183531  3.337703  3.500528  3.600496  3.670753  3.709837  3.714204  3.735103  3.759655  3.789503  3.797514  3.806164  3.807814  3.798933  3.751266  3.702923  3.681754  3.667894  3.667846
44.925000  9.375000  1.954872  1.926236  2.036492  2.117553  2.194813  2.319969  2.354237  2.369856  2.355430  2.360385  2.385676  2.442504  2.560013  2.670306  2.805270  2.980979  3.156850  3.308468  3.467213  3.577506  3.653307  3.704930  3.713492  3.734610  3.756334  3.789041  3.796006  3.803964  3.806100  3.796783  3.750199  3.705946  3.687703  3.671788  3.671955
44.775000  3.975000  2.885544  2.903446  2.916144  2.839167  2.833593  2.836333  2.942385  3.033213  3.111356  3.291331  3.347765  3.451353  3.516313  3.565290  3.586802  3.607020  3.626432  3.640435  3.662816  3.672817  3.670277  3.654562  3.639304  3.638154  3.671336  3.682537  3.682180  3.666272  3.659449  3.679570  3.676907  3.691683  3.704747  3.695132  3.681948
44.775000  4.125000  2.832682  2.874529  2.869188  2.809103  2.801736  2.807950  2.908454  3.005203  3.064319  3.239277  3.325000  3.435431  3.506190  3.551022  3.580315  3.605114  3.624745  3.644344  3.663174  3.671844  3.669507  3.650375  3.637985  3.638030  3.677589  3.689940  3.686455  3.666910  3.658429  3.678209  3.675397  3.688556  3.700818  3.691709  3.680837
44.775000  4.275000  2.766211  2.837286  2.816417  2.758112  2.765615  2.777954  2.862495  2.970789  3.024067  3.161970  3.277499  3.421994  3.501110  3.538504  3.563901  3.595797  3.616396  3.638875  3.651809  3.661498  3.660705  3.643710  3.635074  3.637814  3.680167  3.693093  3.687092  3.666084  3.657084  3.675920  3.671755  3.684126  3.694620  3.685993  3.678430
44.775000  4.425000  2.714264  2.773471  2.746365  2.696969  2.719155  2.745639  2.830562  2.949446  2.994364  3.129392  3.243647  3.397641  3.487180  3.514499  3.546079  3.579766  3.603080  3.621468  3.633047  3.647927  3.650674  3.637747  3.635965  3.640329  3.680761  3.693157  3.685934  3.661987  3.650200  3.668139  3.665157  3.679011  3.687768  3.679700  3.675383
44.775000  4.575000  2.630105  2.680051  2.678403  2.659530  2.691151  2.732038  2.806237  2.933432  2.980553  3.107002  3.202423  3.363247  3.462821  3.500782  3.537374  3.570389  3.590639  3.606634  3.618308  3.636954  3.644562  3.634567  3.638774  3.644495  3.681005  3.691226  3.682211  3.655836  3.641875  3.657769  3.658178  3.674659  3.680861  3.673035  3.672458
44.775000  4.725000  2.540147  2.596830  2.610479  2.629133  2.663437  2.728430  2.793641  2.906907  2.956238  3.077945  3.161072  3.322958  3.427190  3.474553  3.527427  3.563884  3.584765  3.599812  3.607891  3.627336  3.637528  3.631602  3.641425  3.650119  3.685099  3.692610  3.680051  3.650245  3.635472  3.649222  3.652609  3.670193  3.673062  3.664845  3.668171
44.775000  4.875000  2.463750  2.518140  2.549297  2.579905  2.618821  2.691588  2.755470  2.859425  2.919045  3.036578  3.105740  3.252594  3.364023  3.433561  3.507518  3.550725  3.572320  3.584327  3.595652  3.620646  3.636509  3.635777  3.647659  3.656512  3.685785  3.690792  3.674207  3.642718  3.629313  3.640333  3.646288  3.667224  3.665648  3.655842  3.664490
44.775000  5.025000  2.362625  2.431732  2.499357  2.548696  2.580575  2.627455  2.665622  2.769892  2.869815  2.988089  3.044537  3.198181  3.313898  3.419255  3.499446  3.543932  3.564460  3.577324  3.590541  3.617546  3.637297  3.639648  3.651165  3.660651  3.685708  3.688364  3.668558  3.635795  3.625164  3.630881  3.637767  3.662687  3.657305  3.647410  3.661994
44.775000  5.175000  2.255304  2.355877  2.416435  2.466174  2.510685  2.568531  2.585638  2.659214  2.759385  2.861204  2.958251  3.113796  3.268359  3.388372  3.478601  3.531313  3.557892  3.572874  3.590001  3.615204  3.635150  3.642135  3.654767  3.665121  3.686556  3.685161  3.662738  3.629684  3.622289  3.623509  3.633964  3.659704  3.649590  3.638893  3.659063
44.775000  5.325000  2.164416  2.291434  2.392216  2.457444  2.491240  2.523997  2.543877  2.588138  2.668773  2.762230  2.865344  3.022276  3.205779  3.344454  3.453857  3.517356  3.548802  3.565152  3.585657  3.608490  3.629659  3.639724  3.653836  3.665667  3.684355  3.678511  3.656118  3.623830  3.619478  3.618172  3.633399  3.657224  3.641008  3.629635  3.653322
44.775000  5.475000  2.110695  2.218862  2.343145  2.410483  2.437941  2.494829  2.516839  2.551965  2.629877  2.725058  2.836251  2.989383  3.179923  3.348567  3.444033  3.507955  3.541697  3.557460  3.585481  3.605279  3.628751  3.642537  3.656582  3.670281  3.687372  3.676788  3.651513  3.621890  3.620404  3.616157  3.632737  3.653034  3.630827  3.618834  3.645813
44.775000  5.625000  2.155926  2.314429  2.404843  2.414296  2.430747  2.485250  2.526038  2.557818  2.612725  2.677679  2.776196  2.940360  3.148389  3.332283  3.422143  3.486712  3.523233  3.547766  3.587856  3.610546  3.633081  3.647623  3.661378  3.674655  3.689761  3.674418  3.649143  3.624135  3.625148  3.617918  3.633098  3.650357  3.621400  3.608533  3.637838
44.775000  5.775000  2.519881  2.595768  2.638703  2.622317  2.599778  2.633144  2.641630  2.617042  2.621084  2.651630  2.724074  2.884110  3.067421  3.248687  3.358859  3.431951  3.477542  3.521218  3.575734  3.606705  3.629695  3.643632  3.660420  3.673530  3.686723  3.669683  3.647669  3.627661  3.628993  3.619879  3.636389  3.649305  3.614009  3.603186  3.632793
44.775000  5.925000  2.872850  2.831351  2.840164  2.818733  2.780153  2.772621  2.747743  2.708540  2.676891  2.681354  2.720283  2.851317  3.014824  3.187546  3.310997  3.384049  3.433765  3.497434  3.559628  3.603514  3.631672  3.643521  3.662017  3.674762  3.688140  3.666672  3.647149  3.630928  3.633184  3.623498  3.639695  3.647619  3.608075  3.599716  3.628359
44.775000  6.075000  2.968436  2.942431  2.924313  2.897864  2.887859  2.854169  2.788326  2.753174  2.705372  2.703609  2.750992  2.855704  2.987882  3.122909  3.247230  3.329157  3.394371  3.474048  3.546267  3.600230  3.633438  3.645432  3.668009  3.678046  3.688122  3.662822  3.646162  3.635094  3.639372  3.629669  3.644599  3.645828  3.601672  3.595626  3.623733
44.775000  6.225000  2.969375  2.960278  2.956334  2.943864  2.924713  2.871002  2.820825  2.771921  2.721487  2.701254  2.746898  2.824254  2.966307  3.056676  3.203421  3.293999  3.371124  3.462526  3.540372  3.600070  3.631275  3.645996  3.668841  3.676872  3.682936  3.659275  3.645899  3.640667  3.647898  3.638923  3.648686  3.643647  3.596394  3.592188  3.617874
44.775000  6.375000  2.929241  2.950459  2.933731  2.940044  2.939167  2.871840  2.841162  2.787373  2.743366  2.729278  2.755215  2.801627  2.920022  2.996677  3.152757  3.253735  3.353942  3.460413  3.540760  3.594744  3.621961  3.645649  3.668918  3.678599  3.677939  3.656630  3.647533  3.646531  3.654211  3.645816  3.652780  3.641062  3.591445  3.589963  3.611904
44.775000  6.525000  2.872266  2.919168  2.938599  2.939639  2.909610  2.883524  2.853325  2.811116  2.781975  2.775762  2.774127  2.790411  2.882768  2.973303  3.122620  3.241446  3.368838  3.477730  3.544040  3.588700  3.614509  3.643772  3.666717  3.678421  3.675076  3.654872  3.649186  3.652752  3.661901  3.656054  3.658088  3.637269  3.588721  3.590077  3.607001
44.775000  6.675000  2.986932  2.969591  2.994128  3.013041  2.950557  2.913968  2.888509  2.853380  2.842119  2.847943  2.828943  2.839056  2.911545  3.012239  3.143524  3.283567  3.412990  3.507740  3.555490  3.585109  3.608373  3.634613  3.664097  3.674806  3.670440  3.653268  3.650498  3.658907  3.671457  3.668394  3.666262  3.634673  3.587850  3.591751  3.605319
44.775000  6.825000  2.988567  3.027214  3.032106  3.063684  3.047045  3.011467  3.048446  3.026331  2.998552  2.976474  2.920065  2.909698  2.959026  3.092425  3.210743  3.360783  3.470432  3.539086  3.572550  3.592506  3.605492  3.626756  3.659028  3.665358  3.666684  3.651840  3.650958  3.661513  3.677004  3.677367  3.672673  3.633851  3.588412  3.592684  3.603395
44.775000  6.975000  2.883337  2.989564  3.048002  3.090657  3.058339  3.069513  3.171687  3.226474  3.213617  3.144033  3.064844  3.039538  3.089329  3.215250  3.287772  3.438547  3.542603  3.582628  3.592146  3.597164  3.605221  3.621304  3.645738  3.651715  3.659383  3.649092  3.650662  3.665524  3.682821  3.685359  3.677722  3.631695  3.589116  3.593835  3.603301
44.775000  7.125000  2.870500  2.956249  3.130444  3.206289  3.208174  3.270088  3.348655  3.457516  3.503445  3.403189  3.285063  3.265089  3.274523  3.367194  3.375998  3.500838  3.584257  3.616407  3.607796  3.596347  3.604494  3.617961  3.634974  3.644967  3.655159  3.647502  3.654573  3.669725  3.688223  3.693885  3.684169  3.633015  3.592001  3.595695  3.603777
44.775000  7.275000  2.763742  2.979532  3.276305  3.378125  3.461099  3.504924  3.536347  3.653145  3.698396  3.593238  3.512872  3.482738  3.433077  3.506883  3.450559  3.533316  3.593144  3.627841  3.621376  3.611029  3.614948  3.624963  3.634960  3.647659  3.656881  3.650207  3.663082  3.679410  3.698506  3.706256  3.695154  3.639062  3.597671  3.600822  3.607224
44.775000  7.425000  2.762016  3.029526  3.224682  3.358991  3.480042  3.539785  3.550364  3.630513  3.769787  3.706362  3.623755  3.641407  3.573647  3.618769  3.524384  3.566835  3.597468  3.638581  3.626896  3.623565  3.617711  3.628519  3.636706  3.651270  3.658488  3.654081  3.670935  3.686316  3.704472  3.714531  3.703006  3.643266  3.602719  3.604918  3.610442
44.775000  7.575000  2.533877  2.723032  2.848548  2.952401  3.071291  3.257181  3.336117  3.455112  3.591174  3.575560  3.562407  3.648661  3.656691  3.677790  3.595268  3.590226  3.591558  3.637828  3.633279  3.634432  3.617953  3.630895  3.637465  3.651656  3.660485  3.658541  3.679507  3.696466  3.713963  3.726511  3.712234  3.649252  3.610835  3.612024  3.614806
44.775000  7.725000  2.278734  2.546241  2.573710  2.628230  2.697976  2.835991  2.946898  3.107638  3.184672  3.196187  3.267743  3.416666  3.578645  3.644521  3.623478  3.621964  3.615877  3.645220  3.646014  3.643688  3.619431  3.633663  3.638022  3.650582  3.662383  3.664089  3.687880  3.707891  3.726770  3.739062  3.720529  3.654492  3.618007  3.619321  3.620295
44.775000  7.875000  2.094373  2.377908  2.434063  2.432680  2.437079  2.516896  2.578308  2.654464  2.703775  2.748943  2.886260  3.068794  3.353793  3.518836  3.585911  3.613674  3.625876  3.653698  3.656863  3.649316  3.623681  3.637470  3.642782  3.654608  3.668184  3.674302  3.700026  3.720709  3.738516  3.750156  3.726607  3.659025  3.624821  3.625942  3.625259
44.775000  8.025000  2.049644  2.291743  2.393113  2.368060  2.341461  2.322584  2.335630  2.342444  2.358583  2.434872  2.551986  2.760834  3.077857  3.333817  3.522859  3.587550  3.608647  3.637148  3.642959  3.641231  3.625250  3.641531  3.650683  3.662393  3.677032  3.687882  3.714157  3.733820  3.749872  3.759942  3.732265  3.665055  3.632597  3.632421  3.630387
44.775000  8.175000  2.019481  2.264067  2.343887  2.346483  2.341477  2.285347  2.260124  2.214034  2.178403  2.206795  2.291119  2.483971  2.821579  3.143132  3.427228  3.537730  3.588532  3.606211  3.623413  3.630211  3.626662  3.646487  3.657966  3.671626  3.689485  3.703899  3.728846  3.746342  3.760079  3.768532  3.737501  3.671633  3.639307  3.638696  3.635690
44.775000  8.325000  1.997356  2.179433  2.242159  2.308481  2.314902  2.281378  2.238577  2.168394  2.114374  2.109492  2.147462  2.295424  2.624156  2.983163  3.329711  3.469154  3.552040  3.573689  3.603840  3.623429  3.632134  3.657830  3.669719  3.682899  3.703088  3.720486  3.744017  3.758330  3.768832  3.775513  3.741728  3.677940  3.646137  3.644992  3.641319
44.775000  8.475000  2.039203  2.141501  2.201748  2.238950  2.247701  2.235244  2.202835  2.148093  2.111333  2.092996  2.119468  2.235614  2.540442  2.908236  3.241371  3.400378  3.511689  3.545613  3.590737  3.623223  3.641488  3.673230  3.685373  3.697945  3.718715  3.736774  3.758849  3.769928  3.776910  3.781436  3.745794  3.683552  3.652702  3.651033  3.647688
44.775000  8.625000  2.062966  2.067247  2.178889  2.258055  2.249691  2.252214  2.237367  2.214817  2.209501  2.187453  2.181975  2.263998  2.516314  2.855261  3.170974  3.319055  3.456332  3.517393  3.580590  3.627581  3.659764  3.688113  3.697216  3.712729  3.733250  3.752445  3.772013  3.780762  3.785144  3.787594  3.749625  3.689170  3.658593  3.655096  3.652242
44.775000  8.775000  2.137285  2.102216  2.153525  2.247341  2.270378  2.277831  2.295130  2.300672  2.304348  2.311097  2.287404  2.349164  2.525574  2.808986  3.098964  3.248595  3.399986  3.493063  3.577647  3.629021  3.669192  3.696510  3.704243  3.724155  3.744888  3.765400  3.781629  3.789455  3.792877  3.792170  3.752544  3.694785  3.664247  3.658862  3.656569
44.775000  8.925000  2.190957  2.168975  2.151412  2.244716  2.308144  2.294753  2.320527  2.330379  2.342386  2.358563  2.343339  2.364460  2.511316  2.786180  3.045036  3.199000  3.344538  3.456979  3.568224  3.628105  3.678652  3.707016  3.710864  3.732468  3.753799  3.776004  3.789250  3.795580  3.798873  3.795203  3.753726  3.698517  3.668984  3.661411  3.661180
44.775000  9.075000  2.175561  2.177149  2.212155  2.328662  2.419085  2.374264  2.394326  2.390044  2.379416  2.400953  2.398707  2.404752  2.527753  2.750920  2.976332  3.137791  3.282246  3.411245  3.546685  3.619450  3.679785  3.708906  3.714996  3.735852  3.756988  3.781623  3.792639  3.798327  3.801297  3.795814  3.752980  3.701729  3.674239  3.664375  3.664189
44.775000  9.225000  2.200189  2.188082  2.225274  2.330700  2.443919  2.458099  2.483382  2.472878  2.451960  2.485412  2.475804  2.463987  2.539126  2.698726  2.894958  3.062059  3.213124  3.357499  3.510140  3.600379  3.670084  3.706509  3.714891  3.735639  3.756679  3.782962  3.792076  3.796602  3.800590  3.793816  3.752013  3.704254  3.679469  3.667382  3.667314
44.775000  9.375000  2.213936  2.194044  2.226924  2.310269  2.405397  2.452382  2.514171  2.516185  2.522337  2.559792  2.531915  2.517810  2.540721  2.651870  2.827516  2.994270  3.157356  3.316813  3.467512  3.573289  3.652064  3.700973  3.711496  3.734338  3.753809  3.782613  3.789568  3.794193  3.799508  3.791984  3.750593  3.708201  3.684601  3.670364  3.670873
44.625000  3.975000  2.911845  2.929235  2.883139  2.832681  2.861145  2.866242  2.933843  3.035606  3.094993  3.257581  3.343433  3.457633  3.530203  3.562294  3.589379  3.622657  3.629824  3.649187  3.665576  3.674480  3.673723  3.658041  3.644040  3.642330  3.674247  3.688101  3.684982  3.666694  3.658929  3.680245  3.677893  3.691542  3.706722  3.695113  3.680314
44.625000  4.125000  2.823369  2.848941  2.804197  2.759296  2.799743  2.811681  2.891366  3.001648  3.068948  3.214031  3.332104  3.452291  3.518976  3.542988  3.579958  3.616172  3.623366  3.639447  3.655105  3.665832  3.665715  3.653435  3.642184  3.641866  3.674865  3.689488  3.685174  3.664456  3.655952  3.678381  3.673305  3.687666  3.701317  3.690644  3.678750
44.625000  4.275000  2.761582  2.761895  2.735368  2.702030  2.725790  2.744189  2.838562  2.958037  3.017395  3.135411  3.267732  3.408819  3.490542  3.515368  3.563298  3.596864  3.607945  3.623127  3.640733  3.654353  3.657431  3.648503  3.645342  3.645768  3.679486  3.691082  3.683131  3.659820  3.648722  3.670794  3.666923  3.683533  3.694747  3.684936  3.676056
44.625000  4.425000  2.680166  2.666651  2.668110  2.663332  2.683033  2.708755  2.813596  2.941509  2.990839  3.091962  3.224115  3.369096  3.463343  3.499554  3.553277  3.584628  3.596852  3.611451  3.629934  3.645057  3.649880  3.644752  3.645937  3.648199  3.683862  3.693457  3.681163  3.655851  3.642460  3.662733  3.661448  3.678104  3.687841  3.678169  3.672876
44.625000  4.575000  2.578616  2.570394  2.594612  2.613659  2.641642  2.676093  2.786940  2.904724  2.952294  3.074007  3.189266  3.332464  3.431576  3.480084  3.546199  3.577808  3.593846  3.603013  3.620592  3.637639  3.645549  3.643382  3.648203  3.653358  3.687954  3.696502  3.680769  3.651933  3.636262  3.654413  3.655203  3.673220  3.681326  3.671162  3.669352
44.625000  4.725000  2.463321  2.488666  2.544374  2.581467  2.640659  2.691468  2.794453  2.895845  2.954967  3.080742  3.156950  3.292242  3.400762  3.480405  3.541816  3.571291  3.586445  3.587471  3.609070  3.630654  3.641130  3.642710  3.650783  3.657316  3.687283  3.694322  3.676166  3.645164  3.629929  3.644844  3.647850  3.668596  3.673979  3.663470  3.666248
44.625000  4.875000  2.319202  2.363591  2.470552  2.546485  2.633045  2.694640  2.773244  2.856223  2.919262  3.011279  3.084816  3.222281  3.332165  3.438831  3.506403  3.543866  3.568734  3.574575  3.596159  3.618216  3.632931  3.640056  3.652046  3.659815  3.686728  3.692588  3.671943  3.638143  3.623930  3.635154  3.640125  3.663319  3.665642  3.654480  3.662271
44.625000  5.025000  2.191291  2.236352  2.381983  2.469495  2.539433  2.616235  2.679303  2.758418  2.840653  2.907553  2.985917  3.124871  3.242508  3.368620  3.458512  3.512119  3.545151  3.556551  3.582278  3.606304  3.627235  3.642618  3.656420  3.664533  3.688188  3.688939  3.665124  3.630141  3.617694  3.625338  3.635763  3.661156  3.657608  3.645359  3.658201
44.625000  5.175000  2.085272  2.144293  2.294747  2.376463  2.433359  2.527727  2.568696  2.649509  2.761527  2.836336  2.910132  3.039250  3.168236  3.324257  3.424717  3.487843  3.528340  3.542831  3.574445  3.599424  3.626439  3.647597  3.659860  3.668475  3.689442  3.683566  3.657159  3.621528  3.613202  3.617173  3.633306  3.660378  3.648720  3.635499  3.653870
44.625000  5.325000  2.001013  2.090686  2.217808  2.290413  2.353963  2.432954  2.458665  2.531661  2.644823  2.730698  2.840994  2.985063  3.146448  3.312917  3.408961  3.483769  3.519933  3.536530  3.571111  3.594655  3.624910  3.648684  3.661412  3.671789  3.693249  3.682158  3.651489  3.617030  3.612324  3.612844  3.633678  3.659770  3.640436  3.626372  3.647638
44.625000  5.475000  1.929297  2.028659  2.119381  2.194432  2.251781  2.315156  2.368712  2.438782  2.531963  2.613758  2.746250  2.915024  3.131756  3.306365  3.398109  3.473788  3.503241  3.528808  3.567682  3.594393  3.628608  3.649449  3.665034  3.676564  3.697465  3.678282  3.648236  3.616525  3.613224  3.611188  3.634924  3.659335  3.631340  3.616657  3.641252
44.625000  5.625000  1.979103  2.129507  2.232082  2.269230  2.301314  2.344486  2.372676  2.424828  2.492072  2.564694  2.694316  2.872516  3.090009  3.273991  3.376502  3.451083  3.479590  3.513182  3.559029  3.590298  3.625786  3.643887  3.663675  3.675418  3.693832  3.672447  3.645190  3.616507  3.614536  3.611148  3.634660  3.655740  3.622387  3.607362  3.634683
44.625000  5.775000  2.242766  2.329188  2.458611  2.451736  2.471987  2.475865  2.472743  2.491191  2.542835  2.595988  2.706986  2.875329  3.077073  3.258685  3.361122  3.427269  3.456258  3.497160  3.544026  3.582456  3.620495  3.637707  3.660719  3.673028  3.690431  3.666593  3.640197  3.614911  3.615542  3.612701  3.635557  3.652246  3.615632  3.600985  3.630154
44.625000  5.925000  2.577895  2.634005  2.662673  2.652678  2.659985  2.637992  2.624018  2.639411  2.658949  2.691067  2.763953  2.908205  3.099590  3.236066  3.332703  3.388762  3.426086  3.483920  3.539903  3.583042  3.622730  3.641251  3.661952  3.676843  3.690664  3.663521  3.638766  3.617059  3.618804  3.615689  3.637683  3.648722  3.609172  3.597232  3.625866
44.625000  6.075000  2.924277  2.973010  2.911547  2.862213  2.848663  2.814696  2.777243  2.753495  2.754681  2.797794  2.835394  2.968494  3.126649  3.212120  3.302986  3.353423  3.401692  3.472211  3.532374  3.582095  3.617822  3.640697  3.659844  3.671977  3.680230  3.655143  3.635225  3.619723  3.625605  3.621571  3.639793  3.645700  3.602750  3.593487  3.620074
44.625000  6.225000  2.904211  2.953268  2.920901  2.891792  2.882870  2.871284  2.864067  2.832651  2.802210  2.828842  2.866826  2.972312  3.089153  3.166311  3.259017  3.324945  3.385067  3.462408  3.532278  3.580070  3.610465  3.638701  3.660697  3.672963  3.676586  3.651187  3.635383  3.625202  3.632622  3.628287  3.644193  3.643015  3.596967  3.590458  3.615005
44.625000  6.375000  2.797817  2.835076  2.883373  2.907680  2.890258  2.875304  2.856908  2.827524  2.791818  2.800377  2.845538  2.914667  3.001701  3.091688  3.216199  3.306377  3.390825  3.470147  3.534601  3.579977  3.607241  3.636791  3.658848  3.670887  3.668753  3.645564  3.635165  3.632739  3.644161  3.640117  3.649951  3.640539  3.591117  3.587444  3.609136
44.625000  6.525000  2.917950  2.915016  2.932600  2.935715  2.931047  2.904611  2.889510  2.848621  2.816328  2.813040  2.846784  2.887732  2.963359  3.081676  3.210736  3.318596  3.411556  3.494689  3.544935  3.582673  3.604120  3.630971  3.654417  3.666635  3.663184  3.645963  3.639624  3.644051  3.657756  3.655018  3.659819  3.639723  3.590255  3.588769  3.605258
44.625000  6.675000  2.884310  2.922209  2.900108  2.938788  2.925580  2.921292  2.919571  2.932213  2.899605  2.883276  2.876412  2.890897  3.007254  3.174961  3.273701  3.380944  3.481658  3.549536  3.573013  3.599138  3.611028  3.626996  3.646321  3.655130  3.655468  3.642617  3.638758  3.648721  3.666294  3.666882  3.667302  3.637041  3.590064  3.590060  3.603336
44.625000  6.825000  2.852918  2.894653  2.991883  2.977832  2.922707  2.950775  2.948918  3.009144  2.974257  2.956464  2.893815  2.882136  3.025656  3.202431  3.298622  3.412664  3.508449  3.562413  3.588409  3.616939  3.624604  3.626468  3.640346  3.646617  3.651006  3.640899  3.640355  3.653782  3.671697  3.677876  3.675418  3.635636  3.591173  3.591805  3.602282
44.625000  6.975000  2.915804  2.938905  3.073860  3.040076  3.060470  3.111197  3.123660  3.166409  3.112610  3.081779  2.996629  2.979515  3.110804  3.279415  3.351713  3.472052  3.549662  3.595829  3.618176  3.632149  3.634079  3.627447  3.634781  3.640565  3.646227  3.642469  3.645657  3.661809  3.679388  3.688487  3.683979  3.636230  3.593054  3.594080  3.603155
44.625000  7.125000  2.894322  2.942694  3.103572  3.175630  3.249728  3.290908  3.313256  3.305228  3.233869  3.183872  3.101121  3.096079  3.192367  3.313741  3.361938  3.486195  3.569123  3.619643  3.635242  3.641771  3.640308  3.631805  3.635571  3.643180  3.646553  3.642986  3.650954  3.667666  3.685727  3.697115  3.692407  3.638667  3.595789  3.596653  3.604711
44.625000  7.275000  2.955290  2.983016  3.129371  3.303298  3.403338  3.475461  3.495645  3.440517  3.428177  3.338833  3.277053  3.303095  3.334577  3.430624  3.434191  3.523566  3.575387  3.630808  3.635945  3.645398  3.635803  3.633730  3.637388  3.646236  3.647966  3.644494  3.657043  3.674797  3.692712  3.704266  3.699118  3.641653  3.599750  3.600386  3.606776
44.625000  7.425000  2.955173  2.971019  3.140298  3.209726  3.304241  3.486768  3.550662  3.554490  3.623248  3.527792  3.469236  3.527119  3.524276  3.585643  3.523216  3.552867  3.582650  3.634354  3.627549  3.634499  3.623360  3.631128  3.633373  3.645615  3.647049  3.644538  3.661893  3.681379  3.699350  3.711597  3.705207  3.644883  3.604494  3.605140  3.609904
44.625000  7.575000  2.839735  2.870422  2.955046  3.021718  3.068204  3.255551  3.333406  3.377796  3.494621  3.453268  3.455735  3.587706  3.588826  3.639389  3.587056  3.598070  3.604022  3.641351  3.630788  3.630439  3.612104  3.628729  3.631177  3.643805  3.649177  3.647195  3.669255  3.690771  3.710788  3.722128  3.713713  3.648868  3.610530  3.610461  3.614029
44.625000  7.725000  2.606918  2.646279  2.617664  2.633420  2.707126  2.867312  2.980405  3.045219  3.154026  3.148970  3.244465  3.450418  3.539875  3.631270  3.623778  3.638663  3.629847  3.650890  3.638903  3.631862  3.611635  3.630433  3.634449  3.647456  3.656088  3.657261  3.680897  3.703080  3.723192  3.733981  3.721385  3.654860  3.618186  3.617967  3.619694
44.625000  7.875000  2.406658  2.554642  2.530548  2.506076  2.540859  2.591779  2.652163  2.697384  2.736815  2.802998  2.958928  3.174376  3.370200  3.542330  3.621554  3.636970  3.636389  3.654046  3.646571  3.634323  3.617518  3.635354  3.643508  3.655913  3.664713  3.669456  3.694217  3.715934  3.734106  3.745397  3.728262  3.660757  3.625174  3.624655  3.625016
44.625000  8.025000  2.485132  2.580387  2.604005  2.562291  2.574635  2.533704  2.580179  2.593373  2.551745  2.619123  2.731213  2.921440  3.160160  3.386654  3.566722  3.620098  3.625437  3.648170  3.645107  3.636732  3.622175  3.641549  3.650778  3.661009  3.672316  3.681687  3.706522  3.725755  3.743128  3.753641  3.733910  3.666706  3.632868  3.630790  3.629987
44.625000  8.175000  2.404162  2.576097  2.616199  2.629344  2.609141  2.547052  2.519906  2.490265  2.424986  2.479013  2.563296  2.738468  2.993423  3.282723  3.494175  3.602306  3.624362  3.634424  3.635053  3.636397  3.626521  3.649106  3.661001  3.670115  3.683704  3.696892  3.719583  3.736708  3.752362  3.761388  3.738168  3.672461  3.640209  3.636815  3.634696
44.625000  8.325000  2.391170  2.501437  2.570114  2.609363  2.620175  2.548994  2.495756  2.439090  2.358924  2.407855  2.442863  2.562601  2.847527  3.159202  3.412381  3.541313  3.585050  3.598722  3.615416  3.628753  3.630239  3.659067  3.672164  3.683194  3.699225  3.713917  3.735837  3.749850  3.762721  3.770533  3.742401  3.678691  3.647314  3.642701  3.639229
44.625000  8.475000  2.335762  2.473013  2.570521  2.601465  2.607509  2.581245  2.500107  2.443162  2.375634  2.386019  2.411617  2.510677  2.775974  3.070880  3.341553  3.482895  3.547015  3.571481  3.604293  3.623511  3.635612  3.672842  3.685113  3.695265  3.711829  3.727620  3.749039  3.759581  3.770331  3.776473  3.744881  3.683817  3.653369  3.647660  3.644207
44.625000  8.625000  2.390945  2.458595  2.568767  2.577453  2.583765  2.601935  2.557062  2.482319  2.439399  2.436638  2.442028  2.536476  2.791114  3.055182  3.299493  3.423030  3.502192  3.533823  3.584785  3.620762  3.645354  3.685214  3.693752  3.706516  3.724232  3.740217  3.759585  3.766731  3.776486  3.780305  3.746483  3.688015  3.657819  3.651195  3.648503
44.625000  8.775000  2.390338  2.392405  2.387264  2.501969  2.512193  2.572582  2.559575  2.493393  2.490734  2.507851  2.497775  2.582444  2.810122  3.077200  3.297215  3.393691  3.472068  3.513851  3.578948  3.623265  3.654294  3.694682  3.701587  3.715517  3.733712  3.751853  3.767973  3.773607  3.782869  3.783989  3.748923  3.693126  3.662631  3.654720  3.652608
44.625000  8.925000  2.424514  2.374892  2.319059  2.453729  2.514445  2.555301  2.555075  2.554667  2.560783  2.592992  2.570754  2.626134  2.794984  3.040635  3.245166  3.333353  3.421526  3.485777  3.565274  3.623809  3.663971  3.703119  3.708937  3.725556  3.744507  3.764424  3.776506  3.780322  3.788668  3.786886  3.750088  3.697542  3.667560  3.658099  3.657210
44.625000  9.075000  2.502492  2.348692  2.395490  2.512606  2.601896  2.598478  2.591449  2.582810  2.606641  2.617661  2.596054  2.626638  2.754264  2.985592  3.168351  3.257792  3.358787  3.450191  3.546992  3.613266  3.666575  3.705250  3.714318  3.733222  3.753153  3.773574  3.782193  3.784314  3.790476  3.786075  3.748511  3.699665  3.671407  3.660111  3.660682
44.625000  9.225000  2.435385  2.327138  2.366760  2.507123  2.652522  2.643932  2.657233  2.626996  2.626140  2.605245  2.577403  2.600543  2.691140  2.897000  3.076399  3.171508  3.282266  3.397978  3.514789  3.593998  3.661454  3.703268  3.714570  3.735064  3.755230  3.776351  3.784001  3.785276  3.791617  3.785305  3.746696  3.702356  3.675990  3.662672  3.663536
44.625000  9.375000  2.402874  2.281988  2.289611  2.425123  2.572510  2.617283  2.667195  2.667378  2.670148  2.646956  2.617895  2.611033  2.664371  2.820329  2.976662  3.090596  3.217368  3.351764  3.479249  3.573730  3.649496  3.697733  3.711279  3.735375  3.754430  3.777102  3.782999  3.784270  3.791376  3.784313  3.746066  3.706091  3.680155  3.665174  3.667722
44.475000  3.975000  2.862603  2.817339  2.825678  2.785506  2.792577  2.826515  2.900306  2.957077  3.028384  3.165643  3.326744  3.503548  3.594411  3.598624  3.627017  3.647804  3.646380  3.651856  3.667793  3.679271  3.680529  3.668819  3.654440  3.652912  3.676894  3.688015  3.683149  3.665190  3.657685  3.678482  3.673730  3.691501  3.708078  3.695481  3.679401
44.475000  4.125000  2.783359  2.742996  2.736231  2.727514  2.744430  2.780414  2.882058  2.982684  3.043930  3.141559  3.293870  3.479833  3.561883  3.580492  3.618161  3.641578  3.638990  3.643150  3.658921  3.670394  3.673438  3.663646  3.653203  3.652738  3.679784  3.689373  3.680581  3.659364  3.649180  3.670390  3.667946  3.686486  3.701874  3.689480  3.676610
44.475000  4.275000  2.695582  2.692932  2.672578  2.700281  2.737550  2.767882  2.886017  3.018041  3.069408  3.152484  3.290512  3.491487  3.550573  3.562186  3.610155  3.632617  3.629430  3.634614  3.650526  3.657607  3.660289  3.653989  3.649132  3.653117  3.681968  3.690294  3.678275  3.653412  3.640335  3.662569  3.663137  3.681056  3.695191  3.683239  3.673730
44.475000  4.425000  2.569252  2.579965  2.579914  2.652987  2.711946  2.735978  2.859952  2.986156  3.030890  3.118577  3.257661  3.446546  3.503574  3.534225  3.591867  3.610559  3.611410  3.616867  3.635827  3.646823  3.651850  3.652644  3.652361  3.658762  3.687984  3.694203  3.678463  3.649191  3.633739  3.655300  3.658675  3.677900  3.689588  3.677191  3.671129
44.475000  4.575000  2.423096  2.449835  2.491367  2.591231  2.669379  2.724354  2.842991  2.940896  3.001150  3.078378  3.227219  3.386098  3.466164  3.520087  3.564525  3.585771  3.591246  3.595427  3.617479  3.634564  3.643302  3.648663  3.651800  3.658490  3.689818  3.694971  3.675518  3.643815  3.629070  3.647942  3.653000  3.673678  3.682864  3.670020  3.667937
44.475000  4.725000  2.277909  2.287323  2.396208  2.490608  2.577230  2.659288  2.779066  2.867462  2.956587  3.040829  3.178105  3.310322  3.382485  3.459548  3.511285  3.546962  3.565262  3.572633  3.597946  3.619038  3.633650  3.646332  3.652221  3.659930  3.690160  3.693329  3.669447  3.637211  3.623937  3.639289  3.646488  3.669455  3.676064  3.662327  3.664248
44.475000  4.875000  2.158730  2.163329  2.307559  2.410116  2.487913  2.576412  2.679059  2.776053  2.886327  2.984972  3.085949  3.209181  3.287906  3.392877  3.463814  3.509576  3.538731  3.549368  3.581146  3.604389  3.625669  3.647271  3.654510  3.664050  3.691196  3.689250  3.660535  3.627939  3.616001  3.628407  3.641943  3.667338  3.668266  3.653615  3.659388
44.475000  5.025000  2.055715  2.078433  2.244803  2.343477  2.413217  2.500765  2.590620  2.684355  2.800180  2.905170  2.995698  3.129103  3.222097  3.344051  3.423288  3.479656  3.515877  3.532186  3.567761  3.591833  3.619227  3.647529  3.658449  3.670022  3.692825  3.685964  3.652849  3.618791  3.608990  3.618533  3.638099  3.665708  3.659161  3.643112  3.654022
44.475000  5.175000  1.965070  2.023063  2.164376  2.242231  2.290037  2.382146  2.466122  2.571927  2.688672  2.810608  2.923957  3.087055  3.202866  3.326126  3.401982  3.471768  3.506505  3.524601  3.560011  3.584921  3.620451  3.652423  3.666285  3.678478  3.697096  3.683376  3.645348  3.610929  3.603478  3.608723  3.634753  3.664473  3.649611  3.632294  3.648854
44.475000  5.325000  1.859134  1.931767  2.044851  2.129238  2.218226  2.304754  2.374628  2.469697  2.592820  2.691947  2.813498  2.979979  3.139827  3.287215  3.374553  3.455094  3.493591  3.514796  3.551566  3.574533  3.614594  3.647287  3.668248  3.679244  3.695859  3.675575  3.638659  3.605337  3.600518  3.602885  3.634365  3.663779  3.640374  3.623395  3.642741
44.475000  5.475000  1.825876  1.950815  2.005370  2.087262  2.167226  2.246382  2.311676  2.401749  2.493135  2.576727  2.702141  2.904525  3.102216  3.256112  3.350819  3.429393  3.468064  3.499493  3.540115  3.563688  3.608779  3.642744  3.668976  3.678836  3.693488  3.669133  3.633238  3.601702  3.599932  3.600922  3.633838  3.661879  3.631894  3.615810  3.637999
44.475000  5.625000  1.949551  2.105924  2.159644  2.221713  2.283041  2.325799  2.361123  2.422709  2.488726  2.560034  2.687172  2.917274  3.115077  3.266756  3.352735  3.419231  3.452105  3.491675  3.536544  3.570092  3.616015  3.645161  3.670305  3.678705  3.691058  3.663883  3.629220  3.601469  3.600924  3.602799  3.635626  3.660361  3.625130  3.608345  3.632226
44.475000  5.775000  2.145360  2.292071  2.353941  2.392801  2.440162  2.444675  2.468531  2.484735  2.536357  2.599946  2.712133  2.922055  3.123176  3.245128  3.355124  3.412453  3.441750  3.485338  3.534029  3.571361  3.616248  3.645457  3.667439  3.676636  3.688240  3.660553  3.628797  3.604242  3.603373  3.604655  3.636333  3.657908  3.619028  3.601580  3.627899
44.475000  5.925000  2.355044  2.514481  2.580864  2.588535  2.629818  2.612836  2.596807  2.593890  2.627255  2.689545  2.792590  2.972856  3.127841  3.234666  3.338214  3.391282  3.431683  3.479161  3.533900  3.579144  3.625103  3.651886  3.666498  3.673712  3.681597  3.654692  3.626029  3.605992  3.606518  3.606606  3.636891  3.654378  3.612645  3.595794  3.622672
44.475000  6.075000  2.798379  2.823521  2.850787  2.811389  2.838460  2.794641  2.745148  2.751377  2.786286  2.835750  2.897889  3.053384  3.166092  3.252922  3.342203  3.391752  3.430117  3.484148  3.549048  3.599683  3.638304  3.655839  3.665372  3.673446  3.676829  3.650801  3.626002  3.610450  3.613586  3.611993  3.638418  3.650226  3.605920  3.592742  3.618312
44.475000  6.225000  2.852427  2.844104  2.919401  2.892362  2.913182  2.912485  2.886652  2.892409  2.898593  2.917055  2.929611  3.049851  3.150427  3.234932  3.316473  3.376301  3.430672  3.492758  3.556448  3.608177  3.641218  3.653854  3.660506  3.669266  3.669326  3.644197  3.626666  3.617997  3.624517  3.621539  3.642441  3.645199  3.599636  3.589658  3.612710
44.475000  6.375000  2.779596  2.866285  2.993436  2.951968  2.952931  2.981789  2.923262  2.887629  2.865434  2.863056  2.902274  3.010925  3.135990  3.238870  3.323092  3.393201  3.454041  3.517803  3.574238  3.614171  3.638036  3.647840  3.654109  3.663989  3.661435  3.639717  3.628356  3.626947  3.636794  3.634821  3.649325  3.641453  3.595426  3.588163  3.607956
44.475000  6.525000  2.831212  2.957723  3.018909  3.004280  2.971548  2.962226  2.890201  2.851851  2.813294  2.822014  2.874027  2.956954  3.128183  3.259745  3.345465  3.431452  3.489349  3.541964  3.585701  3.622962  3.640393  3.645144  3.650357  3.658341  3.654251  3.635962  3.631080  3.636628  3.647471  3.647117  3.657431  3.640487  3.593327  3.588075  3.605352
44.475000  6.675000  2.921557  2.980868  2.993268  2.990412  2.960596  2.955563  2.905806  2.856578  2.793708  2.785987  2.840495  2.904136  3.077824  3.225978  3.331338  3.432215  3.500871  3.559777  3.603145  3.633749  3.650927  3.646317  3.650266  3.655951  3.650769  3.635223  3.632681  3.643424  3.657146  3.660083  3.667369  3.640690  3.592180  3.589407  3.603689
44.475000  6.825000  2.856280  2.942788  3.016565  2.965157  2.980882  2.994364  2.957099  2.899881  2.840879  2.809679  2.838852  2.895324  3.062647  3.221140  3.345381  3.448882  3.530154  3.592553  3.633680  3.654065  3.659779  3.645979  3.645883  3.649130  3.642782  3.632140  3.631728  3.645892  3.662396  3.670085  3.677243  3.640773  3.592470  3.591029  3.602463
44.475000  6.975000  2.865292  2.885516  3.005533  3.019524  3.050703  3.034798  2.997591  2.964960  2.890653  2.856932  2.859640  2.908434  3.090547  3.245048  3.357173  3.460431  3.546951  3.616202  3.649055  3.665907  3.661747  3.645763  3.643407  3.643284  3.638263  3.631220  3.634093  3.651411  3.666523  3.678015  3.686068  3.641207  3.593600  3.593099  3.603325
44.475000  7.125000  2.905701  2.927809  3.040398  3.084439  3.146816  3.132980  3.088656  3.064032  3.007456  2.966444  2.942879  2.952939  3.126612  3.235831  3.334492  3.451204  3.538280  3.617348  3.650669  3.671330  3.662113  3.648144  3.641299  3.640881  3.635674  3.630519  3.638016  3.656393  3.671927  3.684072  3.691523  3.640433  3.594191  3.594022  3.604076
44.475000  7.275000  2.985617  3.002138  3.125558  3.188375  3.228046  3.237114  3.217726  3.200101  3.213182  3.193119  3.120354  3.122124  3.254685  3.348101  3.372261  3.476650  3.549593  3.627541  3.645488  3.664042  3.651269  3.644176  3.635867  3.638233  3.634108  3.631899  3.642634  3.661279  3.678093  3.690313  3.695364  3.641804  3.598362  3.597676  3.606653
44.475000  7.425000  3.080537  3.035490  3.090493  3.173922  3.166112  3.202587  3.276644  3.319743  3.389658  3.373090  3.341082  3.319488  3.392132  3.452284  3.442925  3.511714  3.560328  3.638015  3.643515  3.660448  3.644461  3.641729  3.634892  3.639197  3.636782  3.634858  3.650500  3.669936  3.686521  3.699362  3.701738  3.644691  3.604087  3.602803  3.609251
44.475000  7.575000  2.842436  2.880036  2.934803  2.984995  2.986902  3.087143  3.176953  3.217173  3.345297  3.314604  3.359226  3.403592  3.470340  3.538021  3.528382  3.576180  3.598560  3.643721  3.644176  3.654017  3.635663  3.636907  3.632882  3.637730  3.641748  3.642487  3.660865  3.681469  3.698743  3.711716  3.708530  3.647771  3.610221  3.609204  3.614264
44.475000  7.725000  2.680628  2.696416  2.706836  2.681053  2.724558  2.808611  2.895921  2.932064  3.056796  3.123148  3.255417  3.379366  3.467786  3.578413  3.600502  3.626714  3.639137  3.671877  3.662033  3.654382  3.635129  3.639041  3.638746  3.642663  3.648256  3.650871  3.671304  3.692048  3.709781  3.722670  3.715501  3.652819  3.617367  3.615003  3.618839
44.475000  7.875000  2.496168  2.617277  2.644506  2.623604  2.636459  2.674993  2.750566  2.763660  2.822312  2.881195  3.042222  3.237987  3.365233  3.545735  3.607428  3.645995  3.651864  3.684795  3.668886  3.650447  3.632083  3.639728  3.643339  3.648952  3.655961  3.661973  3.683883  3.704063  3.722005  3.734460  3.723076  3.659486  3.625028  3.621732  3.623640
44.475000  8.025000  2.644764  2.716012  2.733673  2.688474  2.672195  2.679395  2.745102  2.739172  2.712725  2.735396  2.884480  3.080509  3.224334  3.469748  3.596908  3.670078  3.671698  3.686807  3.666600  3.644852  3.629678  3.644787  3.651997  3.657973  3.667566  3.677761  3.700295  3.717914  3.734299  3.746865  3.729235  3.665540  3.631774  3.627738  3.628032
44.475000  8.175000  2.570466  2.654507  2.687671  2.694114  2.687907  2.671670  2.680579  2.673869  2.631772  2.665117  2.806136  2.998973  3.143002  3.362633  3.536578  3.646239  3.658639  3.670738  3.660240  3.641615  3.630462  3.654818  3.664130  3.670194  3.681939  3.694191  3.715490  3.730494  3.745984  3.758057  3.735517  3.672742  3.639958  3.634128  3.632981
44.475000  8.325000  2.542358  2.677764  2.715241  2.742892  2.723602  2.694553  2.685990  2.665714  2.628106  2.638703  2.730777  2.901053  3.056712  3.278672  3.479830  3.598070  3.626290  3.636161  3.646990  3.640072  3.634839  3.668322  3.676338  3.681196  3.693787  3.706740  3.727484  3.739585  3.754868  3.766114  3.739425  3.679284  3.647895  3.640209  3.637927
44.475000  8.475000  2.607210  2.747401  2.806931  2.796645  2.807966  2.811085  2.799221  2.788223  2.754996  2.780845  2.832996  2.956524  3.143289  3.320134  3.473580  3.565282  3.596078  3.601105  3.628303  3.633833  3.636715  3.677706  3.687593  3.692197  3.705468  3.718391  3.738730  3.747624  3.761729  3.770813  3.741672  3.684651  3.654527  3.645451  3.642998
44.475000  8.625000  2.633118  2.757601  2.760526  2.761017  2.776705  2.799208  2.810016  2.790833  2.783521  2.852513  2.914165  3.048750  3.270894  3.427638  3.518452  3.562035  3.585868  3.583340  3.619328  3.641898  3.648724  3.689664  3.697773  3.704834  3.718811  3.730539  3.748108  3.754290  3.766973  3.773565  3.742728  3.688038  3.658887  3.649137  3.646688
44.475000  8.775000  2.671488  2.750361  2.723974  2.736933  2.762764  2.795482  2.787522  2.754696  2.749471  2.829799  2.891284  3.030917  3.265473  3.454276  3.513201  3.537196  3.565632  3.563622  3.605925  3.637136  3.650764  3.697986  3.705145  3.714224  3.729024  3.741819  3.756256  3.759695  3.771771  3.776129  3.744153  3.692248  3.663519  3.652345  3.649995
44.475000  8.925000  2.610251  2.577288  2.524097  2.570027  2.637024  2.700312  2.689749  2.664426  2.672736  2.740316  2.804755  2.964172  3.199989  3.384563  3.461948  3.486423  3.521943  3.530484  3.580920  3.626257  3.651681  3.701691  3.710160  3.723766  3.739471  3.754072  3.764560  3.766205  3.777659  3.779105  3.745189  3.696079  3.667995  3.654756  3.653608
44.475000  9.075000  2.621161  2.530240  2.503056  2.602157  2.682796  2.731092  2.692466  2.700150  2.708969  2.768697  2.825650  2.967621  3.145828  3.316403  3.392443  3.412614  3.454099  3.492261  3.556883  3.610643  3.647478  3.700685  3.713504  3.730528  3.748138  3.764831  3.772992  3.772650  3.781975  3.780460  3.744756  3.699366  3.671208  3.656592  3.657084
44.475000  9.225000  2.569364  2.452733  2.439465  2.559566  2.682734  2.712879  2.692237  2.724197  2.743075  2.768031  2.826389  2.933527  3.079264  3.220332  3.298239  3.341094  3.388790  3.446917  3.524803  3.589033  3.643576  3.697976  3.713965  3.735124  3.753741  3.771973  3.777985  3.776225  3.784428  3.779874  3.743840  3.701582  3.674137  3.658618  3.659417
44.475000  9.375000  2.518779  2.387396  2.365062  2.525648  2.621824  2.642286  2.681212  2.708397  2.743864  2.753808  2.774120  2.853009  2.960728  3.085290  3.200259  3.261653  3.320494  3.401985  3.486896  3.566212  3.633215  3.691887  3.710502  3.736879  3.755909  3.774823  3.779580  3.777115  3.783841  3.777146  3.741687  3.704683  3.677474  3.661498  3.663221
44.325000  3.975000  2.783568  2.762562  2.808061  2.812638  2.851753  2.900146  2.922645  2.985201  3.096614  3.220854  3.418243  3.589127  3.640184  3.646810  3.658760  3.667121  3.658214  3.661128  3.668331  3.677679  3.681664  3.676088  3.661550  3.662514  3.681069  3.685722  3.676646  3.657318  3.647469  3.666764  3.671016  3.689749  3.708685  3.693312  3.676291
44.325000  4.125000  2.677159  2.708750  2.725172  2.771103  2.812961  2.843554  2.888577  2.985099  3.086501  3.201585  3.391839  3.590882  3.617037  3.618883  3.647130  3.656373  3.647817  3.650774  3.659840  3.670410  3.674069  3.669806  3.658957  3.661039  3.682191  3.686158  3.674224  3.652040  3.639657  3.660330  3.665537  3.685640  3.702895  3.687920  3.674074
44.325000  4.275000  2.540046  2.591319  2.598845  2.703713  2.734404  2.758213  2.834498  2.962299  3.052950  3.178964  3.354509  3.565107  3.596162  3.600043  3.633073  3.642384  3.634063  3.634965  3.645123  3.660351  3.665822  3.665836  3.660477  3.664779  3.687900  3.691424  3.673589  3.648981  3.634457  3.654220  3.661078  3.682328  3.698394  3.682132  3.671900
44.325000  4.425000  2.409121  2.471937  2.508121  2.625661  2.654327  2.714658  2.797377  2.919590  2.999128  3.127908  3.305553  3.499641  3.541188  3.552198  3.589786  3.610948  3.610071  3.612353  3.626060  3.642556  3.650764  3.654859  3.654738  3.661407  3.687192  3.691236  3.668442  3.643567  3.629966  3.647661  3.654929  3.677660  3.691683  3.675279  3.669085
44.325000  4.575000  2.285612  2.347391  2.418429  2.512247  2.558120  2.631890  2.733204  2.857318  2.954966  3.100354  3.255273  3.423728  3.456245  3.481170  3.532335  3.565675  3.574799  3.583824  3.603477  3.621586  3.634789  3.649234  3.653564  3.662119  3.688017  3.689703  3.663291  3.636503  3.624528  3.639808  3.651152  3.675571  3.685216  3.668022  3.665584
44.325000  4.725000  2.158789  2.199664  2.291003  2.394346  2.461080  2.540692  2.652631  2.782872  2.911970  3.052978  3.189006  3.317490  3.363160  3.414033  3.472215  3.511711  3.534984  3.553401  3.579879  3.600667  3.621058  3.644371  3.655607  3.664609  3.688548  3.685813  3.657026  3.627487  3.617096  3.631913  3.649649  3.674667  3.677402  3.660239  3.661537
44.325000  4.875000  2.045369  2.062429  2.175568  2.259302  2.333623  2.417955  2.540546  2.676726  2.812845  2.950992  3.075813  3.212496  3.263988  3.342902  3.411731  3.467900  3.503592  3.526167  3.560004  3.584159  3.612891  3.642649  3.659683  3.669919  3.690229  3.683356  3.651191  3.621356  3.611898  3.625116  3.647732  3.673566  3.668826  3.651863  3.657208
44.325000  5.025000  2.005590  2.035952  2.136099  2.193258  2.250663  2.352481  2.483484  2.636545  2.759820  2.908792  3.012757  3.148502  3.219706  3.309302  3.384051  3.448129  3.493997  3.511627  3.550595  3.572765  3.605989  3.642931  3.663567  3.672913  3.689697  3.677103  3.639838  3.610422  3.602853  3.614264  3.643453  3.671246  3.658969  3.642156  3.651974
44.325000  5.175000  1.965798  1.987187  2.090473  2.172329  2.235779  2.307295  2.430860  2.565268  2.700739  2.843100  2.934133  3.079628  3.181703  3.296151  3.367547  3.436399  3.485170  3.501348  3.540126  3.563564  3.602070  3.644968  3.666508  3.672459  3.686267  3.668676  3.628544  3.599217  3.593179  3.603784  3.636240  3.667805  3.648548  3.632028  3.646564
44.325000  5.325000  1.782330  1.839144  1.932494  2.035588  2.125496  2.230126  2.331287  2.453815  2.578331  2.690074  2.799499  2.979715  3.128444  3.276177  3.347097  3.409455  3.464282  3.483366  3.527886  3.556811  3.603440  3.647704  3.669455  3.672012  3.682327  3.660921  3.622312  3.595458  3.592031  3.598789  3.633386  3.666158  3.639876  3.623133  3.641327
44.325000  5.475000  1.738247  1.817559  1.892984  2.013074  2.106082  2.183597  2.266288  2.369236  2.487959  2.587431  2.711807  2.929564  3.118993  3.269778  3.349325  3.402919  3.451773  3.474357  3.521438  3.554254  3.606676  3.650026  3.669876  3.670043  3.677033  3.653802  3.617944  3.593655  3.592434  3.596523  3.633430  3.664674  3.632784  3.614815  3.635770
44.325000  5.625000  1.819296  1.924294  2.006197  2.142578  2.225030  2.257568  2.314928  2.367371  2.447478  2.531049  2.671975  2.913967  3.144184  3.272890  3.360315  3.407831  3.448667  3.476585  3.526058  3.563152  3.616651  3.652495  3.669045  3.668538  3.673353  3.651121  3.618051  3.593887  3.592369  3.595284  3.633601  3.662364  3.625743  3.607290  3.630089
44.325000  5.775000  2.024655  2.194525  2.240202  2.362592  2.417429  2.435241  2.472515  2.494200  2.527034  2.594060  2.719039  2.942730  3.156399  3.266030  3.358275  3.399901  3.442661  3.477483  3.531817  3.578066  3.629501  3.658496  3.669102  3.667942  3.671443  3.646521  3.617494  3.595598  3.594212  3.595628  3.633866  3.659781  3.619424  3.600946  3.624668
44.325000  5.925000  2.290342  2.456163  2.519143  2.576805  2.639655  2.638167  2.653027  2.662740  2.657361  2.706841  2.799790  2.980080  3.139146  3.244121  3.341015  3.382867  3.427857  3.477525  3.539827  3.596166  3.641872  3.664351  3.671931  3.670640  3.671167  3.643650  3.616685  3.598632  3.599247  3.600104  3.636357  3.656958  3.614080  3.595055  3.619787
44.325000  6.075000  2.538078  2.616233  2.701660  2.720093  2.772400  2.783017  2.777652  2.758988  2.750898  2.795586  2.869019  3.022417  3.165347  3.259152  3.337419  3.385899  3.439003  3.486557  3.555528  3.612699  3.656650  3.666697  3.670789  3.670306  3.667702  3.639544  3.616718  3.603018  3.605947  3.606616  3.639170  3.652833  3.608424  3.590579  3.614765
44.325000  6.225000  2.563381  2.713456  2.802700  2.821744  2.852686  2.862460  2.814294  2.761914  2.759115  2.803148  2.877835  3.033675  3.181228  3.268347  3.358908  3.416959  3.467567  3.508819  3.577240  3.630054  3.667824  3.666123  3.665866  3.665726  3.660946  3.634536  3.617908  3.610896  3.615334  3.615913  3.643760  3.649116  3.602940  3.588159  3.610567
44.325000  6.375000  2.619277  2.776883  2.862926  2.869569  2.867159  2.848897  2.784054  2.748896  2.735086  2.796206  2.861948  3.031136  3.200326  3.305972  3.400317  3.451173  3.506809  3.549110  3.602955  3.648248  3.673619  3.664481  3.659817  3.658473  3.650516  3.628086  3.619080  3.619162  3.625320  3.626646  3.651490  3.646253  3.598506  3.587548  3.607516
44.325000  6.525000  2.803696  2.934485  2.947375  2.915877  2.878363  2.862017  2.788838  2.738435  2.722230  2.780972  2.837848  2.986991  3.180239  3.324444  3.423837  3.488674  3.547799  3.588594  3.629195  3.665796  3.680890  3.665973  3.657284  3.654420  3.643710  3.624811  3.619762  3.625398  3.632495  3.635844  3.659061  3.644927  3.596277  3.588143  3.604398
44.325000  6.675000  2.765590  2.871585  2.961636  2.946642  2.939149  2.907601  2.828879  2.761190  2.743486  2.755560  2.797564  2.914426  3.144949  3.306530  3.411709  3.502104  3.572957  3.615479  3.649132  3.677059  3.684900  3.665193  3.653734  3.648586  3.636558  3.622171  3.621034  3.631005  3.640670  3.647085  3.667997  3.644098  3.594345  3.588122  3.601906
44.325000  6.825000  2.893311  2.940257  3.025160  3.006714  3.030750  2.964900  2.895516  2.844049  2.806378  2.782086  2.807833  2.897323  3.138865  3.313954  3.428773  3.523839  3.590121  3.643392  3.672722  3.689886  3.683956  3.659446  3.645402  3.641819  3.632721  3.622405  3.623513  3.637324  3.648994  3.658287  3.677315  3.643189  3.593069  3.589040  3.600488
44.325000  6.975000  2.933228  2.964878  3.100587  3.087723  3.123481  3.069415  3.010983  2.951772  2.906345  2.840238  2.849398  2.899341  3.117955  3.297733  3.418001  3.514401  3.592378  3.658001  3.681909  3.694364  3.684232  3.657124  3.640993  3.638152  3.630171  3.623030  3.626315  3.642577  3.654676  3.666089  3.682512  3.640908  3.592099  3.589263  3.599839
44.325000  7.125000  2.953673  3.009288  3.103390  3.092414  3.111876  3.120479  3.092126  3.037648  2.999969  2.914092  2.928369  2.955802  3.113880  3.252243  3.374554  3.484248  3.573437  3.649026  3.675396  3.693496  3.681154  3.653355  3.633918  3.629629  3.623745  3.621318  3.628813  3.645653  3.659888  3.672831  3.687968  3.641090  3.593564  3.592110  3.601479
44.325000  7.275000  2.934695  2.957030  3.036579  3.050087  3.078096  3.125674  3.098350  3.091636  3.109320  3.060258  3.057214  3.064592  3.163730  3.298231  3.393254  3.496979  3.575547  3.655757  3.671852  3.690168  3.672416  3.648990  3.632052  3.628871  3.625671  3.624037  3.636550  3.654020  3.669040  3.682615  3.694583  3.641212  3.596123  3.595382  3.604029
44.325000  7.425000  3.071867  3.075247  3.057304  3.078009  3.063257  3.107481  3.125505  3.132190  3.198876  3.199457  3.191605  3.189909  3.256118  3.358148  3.428918  3.525137  3.586609  3.661677  3.667468  3.679172  3.663706  3.641456  3.626915  3.626848  3.628310  3.629120  3.645400  3.664810  3.680064  3.692969  3.699528  3.643250  3.600773  3.600181  3.607171
44.325000  7.575000  3.003511  2.986653  3.005424  2.962983  2.944895  2.970779  3.011392  3.048897  3.176893  3.269880  3.282714  3.318475  3.361435  3.460306  3.498606  3.575973  3.613057  3.664433  3.664107  3.671108  3.656559  3.639480  3.630644  3.631047  3.634943  3.636905  3.654083  3.673716  3.689475  3.703222  3.705197  3.646916  3.607763  3.605952  3.611853
44.325000  7.725000  2.733582  2.816527  2.817111  2.753842  2.747483  2.766349  2.849276  2.893151  3.044468  3.146234  3.240042  3.338421  3.407938  3.542442  3.563264  3.630082  3.642508  3.678851  3.673889  3.670701  3.654663  3.641396  3.636935  3.635968  3.641440  3.646183  3.664537  3.684732  3.701727  3.715254  3.710940  3.651373  3.614348  3.611102  3.616974
44.325000  7.875000  2.684737  2.781965  2.804466  2.725885  2.748320  2.764531  2.835486  2.876634  2.983218  3.024889  3.120461  3.279516  3.375968  3.520381  3.579605  3.657284  3.668026  3.704553  3.696904  3.677196  3.657614  3.648842  3.646684  3.645516  3.654048  3.661013  3.679108  3.698280  3.713815  3.727450  3.716473  3.656863  3.622072  3.616966  3.622089
44.325000  8.025000  2.786972  2.825241  2.829209  2.783286  2.798070  2.757808  2.795736  2.828206  2.891608  2.955958  3.076441  3.215557  3.328839  3.457669  3.573116  3.672990  3.697138  3.725625  3.708683  3.677985  3.660459  3.659151  3.658551  3.657032  3.668766  3.675997  3.694533  3.712011  3.726542  3.740185  3.722175  3.662863  3.629591  3.623091  3.626803
44.325000  8.175000  2.717297  2.788385  2.754715  2.746949  2.796669  2.772209  2.798862  2.838371  2.856114  2.930631  3.086896  3.239603  3.336355  3.441967  3.572698  3.673681  3.706167  3.718152  3.703197  3.674527  3.660897  3.668432  3.671842  3.669046  3.680264  3.689239  3.707193  3.722103  3.737403  3.750737  3.728072  3.669508  3.638090  3.630052  3.631352
44.325000  8.325000  2.591943  2.746793  2.747962  2.737535  2.781421  2.783702  2.832153  2.911999  2.918264  3.003962  3.108032  3.267568  3.352597  3.440355  3.570331  3.661703  3.696638  3.698839  3.686935  3.665028  3.655108  3.675421  3.682938  3.680321  3.692053  3.702811  3.720484  3.732036  3.747130  3.759414  3.733221  3.677001  3.646535  3.636856  3.635795
44.325000  8.475000  2.700374  2.870873  2.858459  2.840428  2.845721  2.857137  2.931454  2.999345  3.032490  3.144809  3.245676  3.458490  3.555836  3.596145  3.629551  3.672438  3.677822  3.673577  3.672778  3.654941  3.651222  3.684436  3.692943  3.689920  3.702434  3.713576  3.731340  3.740086  3.754626  3.765370  3.737081  3.683149  3.653581  3.642334  3.640253
44.325000  8.625000  2.754608  2.886078  2.808152  2.859471  2.892558  2.911667  2.999901  3.058714  3.073210  3.168561  3.297591  3.512305  3.683018  3.717048  3.682678  3.685685  3.666590  3.642204  3.650493  3.647818  3.651638  3.694642  3.703026  3.701310  3.714284  3.724139  3.741501  3.747617  3.760550  3.768494  3.739121  3.688080  3.659178  3.645869  3.643988
44.325000  8.775000  2.704142  2.776989  2.691434  2.773300  2.832099  2.895718  3.005053  3.060723  3.074846  3.168051  3.303898  3.511825  3.725026  3.740706  3.692286  3.662384  3.639463  3.620625  3.634822  3.640203  3.649562  3.701104  3.708176  3.711275  3.724807  3.734890  3.749967  3.753631  3.765087  3.769812  3.739520  3.691864  3.663413  3.648392  3.646897
44.325000  8.925000  2.642666  2.620744  2.568946  2.618673  2.677021  2.788373  2.937077  2.995719  3.016433  3.107053  3.245713  3.403124  3.603583  3.650104  3.638845  3.604214  3.592160  3.585906  3.607437  3.625872  3.643883  3.703026  3.711440  3.721610  3.736233  3.748164  3.760009  3.760909  3.770823  3.772553  3.739975  3.694942  3.666226  3.649604  3.649709
44.325000  9.075000  2.609263  2.515443  2.485824  2.552606  2.590852  2.706724  2.796827  2.844945  2.880482  2.973871  3.098126  3.286028  3.500815  3.560307  3.570920  3.535219  3.535612  3.541639  3.582725  3.613200  3.641287  3.702833  3.716023  3.729762  3.745901  3.759331  3.769118  3.768320  3.776213  3.774874  3.741698  3.698785  3.669710  3.651881  3.653112
44.325000  9.225000  2.585557  2.503586  2.464391  2.545570  2.598856  2.699869  2.726857  2.771188  2.828788  2.936456  3.032125  3.213394  3.370106  3.457983  3.490300  3.452443  3.469987  3.494473  3.552091  3.596105  3.635614  3.696469  3.715502  3.733449  3.751325  3.766032  3.775121  3.771720  3.778621  3.775159  3.742208  3.701392  3.672845  3.653856  3.655521
44.325000  9.375000  2.524214  2.467355  2.465089  2.554362  2.617916  2.686108  2.724909  2.774532  2.851562  2.952664  3.027632  3.174761  3.269479  3.370519  3.393926  3.379881  3.406438  3.448534  3.517908  3.574954  3.624455  3.688865  3.711983  3.735740  3.754019  3.769647  3.777376  3.772074  3.777895  3.772599  3.740026  3.703774  3.676142  3.657085  3.658809
44.175000  3.975000  2.697057  2.735541  2.765137  2.826955  2.859653  2.866940  2.880213  2.991216  3.123986  3.283717  3.458742  3.682373  3.692721  3.683863  3.686033  3.679676  3.670300  3.672677  3.668118  3.677621  3.683470  3.681340  3.669162  3.664933  3.672479  3.671264  3.659049  3.644186  3.637822  3.657770  3.666908  3.688370  3.708414  3.691425  3.674029
44.175000  4.125000  2.591489  2.644276  2.681320  2.762266  2.792116  2.812966  2.856915  2.997089  3.115493  3.294853  3.475586  3.698763  3.678820  3.653706  3.658693  3.654810  3.646373  3.647040  3.649214  3.662865  3.668602  3.672401  3.662905  3.660331  3.674458  3.675562  3.660042  3.642839  3.635336  3.654230  3.662971  3.684750  3.702694  3.685436  3.671803
44.175000  4.275000  2.487362  2.543097  2.590078  2.665484  2.701140  2.750057  2.829321  2.963977  3.057019  3.234440  3.426083  3.629352  3.608193  3.588441  3.609331  3.616209  3.616024  3.618618  3.626537  3.641200  3.651887  3.662165  3.656938  3.655528  3.672370  3.675253  3.657965  3.640040  3.632800  3.650715  3.659388  3.681801  3.696478  3.679021  3.669189
44.175000  4.425000  2.389330  2.460251  2.499166  2.558436  2.597920  2.656683  2.744170  2.896481  3.003671  3.166732  3.339994  3.508017  3.510689  3.523131  3.559035  3.577090  3.584945  3.591616  3.604769  3.620411  3.638111  3.654712  3.656682  3.657038  3.673325  3.674768  3.655030  3.635451  3.627776  3.644614  3.658105  3.681029  3.690888  3.672490  3.666685
44.175000  4.575000  2.288236  2.366861  2.423546  2.477455  2.528944  2.608390  2.704801  2.853296  2.952553  3.094631  3.245929  3.388288  3.411595  3.456387  3.509448  3.537292  3.557180  3.567659  3.587444  3.601435  3.621491  3.644294  3.655518  3.658145  3.673781  3.672988  3.650086  3.628577  3.620095  3.637508  3.656876  3.680320  3.683957  3.666019  3.664055
44.175000  4.725000  2.195427  2.236398  2.309339  2.365256  2.434754  2.523585  2.640668  2.787487  2.863918  3.013530  3.134305  3.276022  3.325766  3.389719  3.455734  3.502127  3.528040  3.539852  3.568388  3.584460  3.608067  3.638908  3.655195  3.660170  3.675276  3.670483  3.644293  3.621415  3.612713  3.628647  3.653368  3.678473  3.676373  3.658832  3.660505
44.175000  4.875000  2.118576  2.103261  2.155243  2.243253  2.337996  2.421836  2.553500  2.709469  2.805887  2.966515  3.071695  3.213484  3.275952  3.349772  3.415458  3.470705  3.504558  3.517681  3.553074  3.572352  3.600957  3.636783  3.657447  3.661496  3.673957  3.665262  3.636059  3.612389  3.605262  3.619090  3.648236  3.675146  3.667635  3.650543  3.656126
44.175000  5.025000  2.051734  2.007823  2.066150  2.142953  2.239897  2.314652  2.450567  2.592755  2.736969  2.925679  3.024518  3.163605  3.249170  3.330436  3.388603  3.447017  3.486803  3.501986  3.542483  3.566273  3.601719  3.640296  3.661783  3.664540  3.674106  3.661803  3.630004  3.606092  3.600230  3.611749  3.644150  3.672624  3.659313  3.642278  3.651219
44.175000  5.175000  1.985297  1.913175  1.978405  2.050923  2.135821  2.221742  2.344485  2.477318  2.639728  2.853135  2.952063  3.105882  3.222233  3.329528  3.384513  3.442097  3.485797  3.500908  3.545364  3.569389  3.608503  3.645940  3.665570  3.664214  3.672117  3.657235  3.623545  3.600605  3.596809  3.606048  3.640090  3.670485  3.650694  3.633555  3.646254
44.175000  5.325000  1.881346  1.812812  1.824303  1.877251  1.951047  2.097929  2.240788  2.387111  2.529202  2.738465  2.852373  3.040623  3.200157  3.341041  3.395631  3.450115  3.488052  3.502576  3.544486  3.574147  3.615699  3.652113  3.670710  3.663947  3.669749  3.652060  3.617030  3.594264  3.591526  3.598605  3.634495  3.668043  3.641861  3.624704  3.640661
44.175000  5.475000  1.814145  1.793396  1.839160  1.905880  1.968887  2.081042  2.193681  2.344928  2.477440  2.660883  2.792333  3.009624  3.211681  3.367546  3.420769  3.463870  3.493733  3.510308  3.552775  3.587464  3.630648  3.660210  3.675262  3.665807  3.670093  3.650570  3.615134  3.592246  3.590219  3.594418  3.633117  3.665589  3.634148  3.615946  3.634306
44.175000  5.625000  1.852736  1.926734  1.973053  2.064664  2.140697  2.226679  2.311370  2.407634  2.525949  2.661047  2.791857  3.019089  3.243802  3.375163  3.432827  3.459980  3.487941  3.511814  3.553496  3.594156  3.640938  3.661782  3.674296  3.664286  3.666260  3.644616  3.612128  3.592073  3.590719  3.592736  3.633512  3.663819  3.628299  3.609050  3.627965
44.175000  5.775000  1.957281  2.132545  2.226109  2.310199  2.355621  2.414413  2.474033  2.530281  2.590162  2.676940  2.796752  3.021302  3.244930  3.374429  3.440266  3.466205  3.492875  3.524674  3.563177  3.609939  3.653150  3.669984  3.677161  3.668930  3.667427  3.642711  3.611937  3.593596  3.593744  3.595325  3.635104  3.661449  3.622432  3.601874  3.621413
44.175000  5.925000  2.202160  2.358608  2.413858  2.507370  2.554434  2.595928  2.623196  2.651492  2.666111  2.750286  2.843851  3.055748  3.258664  3.370312  3.433506  3.466886  3.501327  3.535450  3.578959  3.629338  3.669252  3.678349  3.680368  3.670153  3.665693  3.639843  3.613527  3.597114  3.597296  3.598607  3.636408  3.657325  3.616017  3.595397  3.615894
44.175000  6.075000  2.395272  2.494449  2.557051  2.659419  2.710276  2.713910  2.687050  2.694872  2.693768  2.785127  2.892088  3.083378  3.265337  3.372519  3.446402  3.491947  3.527714  3.556597  3.601255  3.649019  3.682040  3.682065  3.679942  3.670006  3.662986  3.638428  3.616653  3.603072  3.602840  3.604419  3.640259  3.654025  3.610384  3.590089  3.611706
44.175000  6.225000  2.449858  2.559758  2.620007  2.691073  2.690735  2.658303  2.654885  2.672179  2.705400  2.814591  2.921827  3.087034  3.263895  3.379088  3.454726  3.506939  3.550370  3.578200  3.622649  3.664742  3.690388  3.680683  3.674968  3.666145  3.658303  3.632460  3.616897  3.610141  3.610650  3.612193  3.644325  3.650039  3.604414  3.586649  3.607028
44.175000  6.375000  2.522385  2.632890  2.620833  2.681474  2.669373  2.644619  2.645066  2.656412  2.701841  2.801791  2.917281  3.073836  3.289625  3.427558  3.508727  3.549048  3.586246  3.607632  3.641979  3.679212  3.695143  3.679930  3.670563  3.663002  3.653996  3.628702  3.618116  3.617720  3.620060  3.622258  3.650609  3.647783  3.599853  3.586134  3.603749
44.175000  6.525000  2.543632  2.672388  2.700207  2.745564  2.737063  2.708726  2.705578  2.699676  2.730078  2.792998  2.882226  3.041202  3.276538  3.436462  3.526809  3.562937  3.602370  3.633189  3.658692  3.684392  3.695334  3.674855  3.664466  3.657924  3.647528  3.626188  3.619636  3.624857  3.629048  3.632800  3.658321  3.645337  3.596025  3.586345  3.601668
44.175000  6.675000  2.564519  2.660917  2.810209  2.834610  2.829601  2.806365  2.798538  2.774828  2.787328  2.824224  2.878616  3.023496  3.251201  3.430816  3.536325  3.582315  3.620772  3.647227  3.670770  3.690810  3.697728  3.670833  3.655986  3.649735  3.639752  3.623891  3.620768  3.630554  3.638082  3.644745  3.668790  3.644511  3.594729  3.586854  3.599961
44.175000  6.825000  2.749035  2.854654  2.995392  2.957579  2.970811  2.933514  2.892807  2.840560  2.841709  2.864643  2.900169  3.011228  3.219369  3.410498  3.535859  3.596317  3.636573  3.669414  3.688026  3.698732  3.699522  3.668397  3.649611  3.643477  3.636238  3.623845  3.624155  3.636296  3.645027  3.654305  3.676696  3.643807  3.593480  3.587558  3.599027
44.175000  6.975000  2.909518  2.984752  3.033882  2.989237  2.995667  2.977804  2.932586  2.891284  2.888222  2.897046  2.918975  2.975210  3.138633  3.330937  3.491579  3.573524  3.629421  3.677978  3.694773  3.703938  3.697905  3.663183  3.641158  3.634868  3.631119  3.623875  3.628751  3.642875  3.652321  3.663651  3.683604  3.642763  3.593069  3.588719  3.598955
44.175000  7.125000  2.986859  3.070902  3.060720  3.005645  2.992025  2.970882  2.952742  2.991043  3.005406  2.997033  2.999057  3.013800  3.153538  3.322717  3.475223  3.572775  3.640610  3.692200  3.698804  3.709913  3.694607  3.653419  3.632963  3.625232  3.622640  3.620154  3.629492  3.644198  3.657141  3.670104  3.688956  3.642942  3.594811  3.590927  3.599571
44.175000  7.275000  2.888242  2.984733  3.022999  2.995336  3.013637  3.006845  2.993672  3.049857  3.110873  3.107554  3.098486  3.098620  3.207335  3.343955  3.476284  3.581442  3.642677  3.701496  3.701819  3.710273  3.691561  3.648275  3.628780  3.619935  3.620388  3.620865  3.634291  3.651470  3.666303  3.679342  3.694720  3.644988  3.598717  3.595185  3.601819
44.175000  7.425000  2.851338  2.922400  3.090065  3.022525  2.990755  2.989717  3.011824  3.070793  3.169895  3.208806  3.202172  3.177004  3.259110  3.358176  3.492663  3.594405  3.646309  3.705165  3.702670  3.705823  3.688630  3.646086  3.629726  3.622363  3.626269  3.628211  3.644155  3.663421  3.678701  3.690589  3.700749  3.647977  3.603675  3.599282  3.604908
44.175000  7.575000  2.856197  2.876227  2.984001  2.896617  2.848066  2.835288  2.893018  2.985456  3.140313  3.247983  3.290854  3.273900  3.339577  3.423691  3.531923  3.624906  3.669750  3.718657  3.711349  3.711052  3.691666  3.651517  3.634573  3.628069  3.633310  3.636094  3.654218  3.674773  3.689789  3.701587  3.705617  3.651089  3.609820  3.603878  3.608791
44.175000  7.725000  2.696669  2.822356  2.807452  2.776857  2.769396  2.739087  2.815297  2.896577  3.065107  3.181144  3.269071  3.308923  3.401495  3.503909  3.606124  3.695273  3.715839  3.753239  3.731927  3.719897  3.694729  3.657217  3.640878  3.633280  3.641917  3.646455  3.665057  3.685334  3.699983  3.713276  3.709900  3.653855  3.615170  3.608310  3.613070
44.175000  7.875000  2.689953  2.805416  2.826175  2.789051  2.789245  2.788936  2.858833  2.931677  3.068818  3.157391  3.266550  3.320952  3.393799  3.495672  3.604981  3.699717  3.716057  3.760218  3.742339  3.722956  3.697213  3.663450  3.649954  3.640761  3.652486  3.657741  3.676302  3.694502  3.710175  3.725540  3.714642  3.657830  3.620716  3.613003  3.618018
44.175000  8.025000  2.877883  2.876852  2.836990  2.839854  2.863075  2.843275  2.879762  2.964015  3.072155  3.204947  3.296768  3.361822  3.424465  3.504019  3.599650  3.713461  3.737913  3.765949  3.748721  3.720227  3.694080  3.667284  3.658689  3.650522  3.661576  3.669205  3.688084  3.704468  3.718918  3.735236  3.718817  3.662328  3.628035  3.618596  3.622968
44.175000  8.175000  2.814157  2.896396  2.788819  2.772328  2.813610  2.839469  2.927364  3.039215  3.180095  3.309442  3.394339  3.482085  3.543350  3.613229  3.651917  3.744448  3.752406  3.762434  3.747958  3.710043  3.687571  3.673289  3.669604  3.661100  3.672417  3.682890  3.701199  3.714911  3.728099  3.743693  3.723386  3.668267  3.635099  3.624887  3.627848
44.175000  8.325000  2.681296  2.803536  2.772426  2.764253  2.813351  2.871515  2.974814  3.132167  3.293865  3.442373  3.499255  3.602236  3.656147  3.659630  3.678775  3.755933  3.755128  3.749403  3.737359  3.698443  3.680876  3.679792  3.679487  3.671595  3.683751  3.696047  3.713362  3.724369  3.736989  3.750601  3.727459  3.674866  3.643097  3.630985  3.632849
44.175000  8.475000  2.691431  2.770333  2.761614  2.821457  2.873391  2.977467  3.136264  3.294221  3.415043  3.567377  3.633590  3.782512  3.821644  3.766391  3.725068  3.760102  3.745602  3.729694  3.722565  3.685330  3.677880  3.688776  3.689610  3.682668  3.696295  3.707791  3.725463  3.733930  3.746056  3.757176  3.731935  3.680910  3.650390  3.636474  3.637400
44.175000  8.625000  2.651639  2.737941  2.701468  2.816388  2.870588  2.957265  3.148541  3.303519  3.415757  3.515970  3.633768  3.880203  3.939378  3.842373  3.757317  3.755023  3.734111  3.706453  3.702257  3.673719  3.673374  3.696077  3.699736  3.695390  3.707982  3.718453  3.735887  3.741648  3.752438  3.761486  3.734841  3.686087  3.656290  3.640889  3.641676
44.175000  8.775000  2.584214  2.658743  2.629092  2.764585  2.831792  2.911222  3.099710  3.245747  3.345287  3.423527  3.574195  3.874044  3.994592  3.892678  3.775549  3.728847  3.712184  3.682556  3.683004  3.659928  3.663261  3.698347  3.704662  3.703865  3.716603  3.728089  3.745196  3.748801  3.758721  3.765037  3.736652  3.690092  3.660412  3.643690  3.644303
44.175000  8.925000  2.501695  2.534601  2.525402  2.670549  2.752727  2.864178  3.033007  3.183849  3.238263  3.336966  3.500915  3.763803  3.919829  3.858806  3.751277  3.687863  3.670546  3.644846  3.655999  3.644096  3.652963  3.698075  3.706866  3.712280  3.726754  3.738714  3.753426  3.754009  3.762816  3.766263  3.736527  3.692976  3.664142  3.645900  3.646811
44.175000  9.075000  2.446080  2.406686  2.422196  2.554783  2.615396  2.750969  2.907245  3.059292  3.102530  3.241748  3.413736  3.575714  3.774075  3.750656  3.689606  3.623377  3.613076  3.599121  3.624516  3.624554  3.641914  3.697405  3.710476  3.720595  3.735327  3.748711  3.762058  3.760493  3.767529  3.768503  3.738011  3.697224  3.668392  3.648035  3.649965
44.175000  9.225000  2.437363  2.373807  2.379510  2.454720  2.538813  2.674756  2.771544  2.903123  2.968879  3.122138  3.278200  3.398658  3.596368  3.613942  3.612564  3.556805  3.550110  3.549143  3.586360  3.602889  3.631512  3.691035  3.709295  3.724365  3.740507  3.755276  3.767532  3.764130  3.770640  3.769843  3.739254  3.701042  3.672976  3.650639  3.652737
44.175000  9.375000  2.442847  2.387507  2.387634  2.444636  2.532409  2.652830  2.698319  2.783729  2.861495  2.982442  3.129530  3.251742  3.430962  3.504157  3.532347  3.491151  3.489925  3.503207  3.545582  3.576138  3.614833  3.682324  3.705299  3.727241  3.744057  3.758500  3.770573  3.766954  3.772369  3.769529  3.738527  3.703642  3.675281  3.652734  3.656061
44.025000  3.975000  2.670726  2.702531  2.723109  2.777143  2.825040  2.833261  2.884344  2.973733  3.110398  3.246174  3.434264  3.654140  3.680797  3.671439  3.672757  3.664268  3.659226  3.668287  3.664922  3.668437  3.674542  3.677696  3.669290  3.659478  3.662361  3.661062  3.649969  3.640591  3.637315  3.656236  3.669876  3.689157  3.706274  3.686888  3.671415
44.025000  4.125000  2.566038  2.616787  2.663756  2.725127  2.758916  2.807697  2.878878  2.974743  3.099445  3.255299  3.439984  3.632934  3.643597  3.636808  3.645744  3.641688  3.634759  3.643911  3.645509  3.652422  3.663543  3.671178  3.666893  3.658532  3.664423  3.665738  3.652940  3.641626  3.636655  3.653830  3.667059  3.686977  3.701060  3.681280  3.669770
44.025000  4.275000  2.427988  2.504345  2.568766  2.646195  2.700490  2.780646  2.851907  2.963371  3.089537  3.252390  3.411828  3.565482  3.575278  3.582940  3.603590  3.605111  3.603861  3.611709  3.622022  3.631340  3.646825  3.662332  3.664363  3.658737  3.666064  3.667250  3.652825  3.638547  3.632799  3.647934  3.665665  3.685950  3.694998  3.675404  3.667835
44.025000  4.425000  2.326127  2.397205  2.489037  2.573221  2.654592  2.748280  2.818298  2.931426  3.025683  3.200891  3.351855  3.510621  3.509900  3.524920  3.558280  3.570410  3.578578  3.588634  3.607191  3.617494  3.634158  3.654807  3.662478  3.658903  3.667270  3.666504  3.650028  3.633365  3.627147  3.641688  3.663195  3.683980  3.688189  3.669230  3.665277
44.025000  4.575000  2.264191  2.322170  2.404332  2.492090  2.578672  2.658480  2.745034  2.882961  2.963073  3.156008  3.276784  3.421442  3.433915  3.465909  3.509227  3.540498  3.555138  3.567046  3.593827  3.605242  3.627429  3.650601  3.661775  3.659494  3.667300  3.663962  3.645754  3.628007  3.621765  3.634879  3.659298  3.681179  3.681421  3.662186  3.661528
44.025000  4.725000  2.208767  2.252002  2.352107  2.429178  2.514716  2.592066  2.683320  2.839945  2.916611  3.109417  3.209508  3.337647  3.368530  3.422748  3.472589  3.513726  3.535099  3.549502  3.581462  3.595695  3.622408  3.647970  3.663763  3.661809  3.668774  3.662957  3.640886  3.622029  3.616134  3.627741  3.654334  3.678353  3.674569  3.655742  3.657933
44.025000  4.875000  2.163944  2.170198  2.265502  2.329648  2.413608  2.504231  2.587097  2.746524  2.851894  3.052948  3.150260  3.264983  3.321286  3.397109  3.450294  3.498907  3.521671  3.537190  3.571765  3.588797  3.617258  3.647973  3.666402  3.664306  3.671391  3.662309  3.635581  3.615218  3.609823  3.619996  3.649362  3.675754  3.667603  3.649490  3.653819
44.025000  5.025000  2.124226  2.079500  2.135027  2.197636  2.275630  2.387540  2.469824  2.637409  2.773038  2.974508  3.087526  3.196867  3.280454  3.375376  3.434184  3.488833  3.516619  3.531864  3.570585  3.590507  3.621352  3.652061  3.670155  3.665395  3.671155  3.660340  3.630133  3.608452  3.603638  3.612706  3.644904  3.672726  3.659878  3.641891  3.649055
44.025000  5.175000  2.094649  1.976152  1.999340  2.043716  2.094219  2.228084  2.346344  2.507371  2.664965  2.884911  3.009108  3.121400  3.248194  3.376255  3.432707  3.488787  3.518851  3.533125  3.575744  3.602550  3.637343  3.661636  3.674665  3.664832  3.669688  3.657327  3.626275  3.604118  3.599674  3.606938  3.641890  3.670830  3.651788  3.633221  3.643484
44.025000  5.325000  2.034513  1.924497  1.925352  1.968848  2.021855  2.136909  2.256966  2.407192  2.568861  2.822378  2.959969  3.124779  3.279171  3.431249  3.471977  3.510860  3.529003  3.539746  3.577505  3.609875  3.647970  3.668006  3.677595  3.665402  3.669109  3.655536  3.623611  3.600573  3.596812  3.602569  3.638491  3.668475  3.643610  3.624321  3.637431
44.025000  5.475000  2.012475  1.955508  1.966318  2.019521  2.066724  2.173406  2.279784  2.423487  2.570596  2.781220  2.918908  3.126735  3.310733  3.461800  3.493356  3.519424  3.536839  3.547725  3.582475  3.616727  3.655203  3.670301  3.676676  3.664477  3.664519  3.648425  3.617150  3.596928  3.594527  3.598668  3.634976  3.665990  3.635989  3.615803  3.630731
44.025000  5.625000  2.018905  2.059594  2.095361  2.177930  2.207769  2.300038  2.361323  2.456604  2.595868  2.758713  2.896083  3.137390  3.337307  3.492741  3.526495  3.545563  3.555149  3.563915  3.593884  3.630775  3.664876  3.675378  3.679183  3.667099  3.663941  3.646309  3.615905  3.597932  3.596119  3.597322  3.633872  3.663028  3.629413  3.608333  3.624689
44.025000  5.775000  2.108977  2.253399  2.296017  2.362727  2.397134  2.471039  2.528434  2.580476  2.659678  2.772650  2.908691  3.136910  3.330617  3.452507  3.514629  3.536985  3.549985  3.570863  3.598067  3.640085  3.672015  3.679276  3.679648  3.668079  3.662884  3.642900  3.613211  3.597591  3.596472  3.597384  3.634822  3.660069  3.623285  3.601363  3.619326
44.025000  5.925000  2.306016  2.394993  2.436651  2.512627  2.543934  2.611956  2.627870  2.671989  2.710365  2.812645  2.955854  3.181570  3.379142  3.478185  3.527967  3.552109  3.563699  3.584693  3.610770  3.653100  3.682616  3.682159  3.680642  3.672058  3.665394  3.643012  3.615707  3.602365  3.601346  3.602096  3.637438  3.656994  3.617476  3.595863  3.614590
44.025000  6.075000  2.409647  2.466619  2.533932  2.579607  2.603023  2.641757  2.642605  2.708535  2.760723  2.854131  2.997066  3.168849  3.339507  3.452904  3.523371  3.566672  3.582861  3.600995  3.627813  3.666779  3.693055  3.685779  3.682741  3.675619  3.667388  3.642499  3.618548  3.609130  3.608449  3.609082  3.641231  3.653696  3.611988  3.592217  3.610237
44.025000  6.225000  2.438958  2.493073  2.480928  2.593096  2.590958  2.603690  2.614077  2.679852  2.750630  2.870818  3.021774  3.178152  3.350499  3.477402  3.542643  3.579657  3.604931  3.616909  3.638980  3.672805  3.695166  3.684346  3.680217  3.673493  3.664707  3.639781  3.621297  3.615911  3.615024  3.616046  3.646555  3.651528  3.607208  3.590211  3.606576
44.025000  6.375000  2.377549  2.461312  2.437302  2.607788  2.638069  2.634216  2.652819  2.719212  2.799335  2.930884  3.054393  3.193398  3.365938  3.496750  3.567237  3.605288  3.619195  3.632116  3.650256  3.679512  3.697199  3.683142  3.675463  3.667994  3.660599  3.636699  3.623080  3.622361  3.622673  3.624871  3.653547  3.650102  3.603216  3.588831  3.602982
44.025000  6.525000  2.384214  2.499854  2.525862  2.615549  2.667866  2.673178  2.696609  2.744070  2.815255  2.927734  3.028132  3.183222  3.355475  3.492501  3.572822  3.613615  3.621071  3.642676  3.656833  3.682758  3.700541  3.680490  3.669966  3.660740  3.654898  3.633890  3.625710  3.628679  3.630942  3.635218  3.661098  3.649192  3.599639  3.588236  3.600172
44.025000  6.675000  2.442935  2.534123  2.636328  2.687532  2.715775  2.729149  2.746255  2.779422  2.830737  2.919006  3.008184  3.171445  3.367678  3.509859  3.594336  3.627195  3.635542  3.659074  3.669944  3.690517  3.701397  3.676730  3.662291  3.651554  3.646974  3.630113  3.627287  3.632907  3.637778  3.645126  3.668173  3.647770  3.597960  3.588661  3.598682
44.025000  6.825000  2.568429  2.682603  2.749598  2.779408  2.790659  2.816987  2.838024  2.850367  2.884673  2.958993  3.029764  3.147078  3.337149  3.474596  3.579067  3.627126  3.651023  3.680769  3.687390  3.697633  3.702786  3.672553  3.654944  3.641872  3.639287  3.626729  3.630255  3.638630  3.645093  3.654012  3.675410  3.646093  3.596580  3.588867  3.597762
44.025000  6.975000  2.712226  2.903129  2.921286  2.882145  2.866699  2.871639  2.894526  2.933833  2.972568  3.032574  3.072443  3.142703  3.292035  3.430236  3.550425  3.617431  3.659167  3.696414  3.696828  3.705623  3.704335  3.666539  3.647143  3.633310  3.633325  3.625430  3.633401  3.644358  3.652130  3.663443  3.682762  3.645847  3.596647  3.589731  3.597859
44.025000  7.125000  2.765586  2.985924  3.015997  2.894338  2.877761  2.870205  2.904017  3.007538  3.046350  3.107672  3.129221  3.165429  3.273284  3.396840  3.526641  3.622643  3.674251  3.721018  3.712152  3.717370  3.706167  3.661107  3.640926  3.626962  3.626218  3.622320  3.635892  3.648752  3.659457  3.671477  3.688030  3.646304  3.598447  3.592883  3.599831
44.025000  7.275000  2.784424  2.911368  2.977533  2.921303  2.910877  2.917603  2.908406  3.009885  3.123544  3.158400  3.186241  3.194807  3.289866  3.409732  3.552103  3.651024  3.700433  3.743906  3.728101  3.730628  3.713091  3.661557  3.640225  3.626754  3.627163  3.626060  3.641598  3.656330  3.669592  3.680843  3.693588  3.648856  3.602622  3.597090  3.602334
44.025000  7.425000  2.783469  2.885510  3.118561  2.976552  2.919529  2.909572  2.928318  2.993434  3.128378  3.229916  3.254336  3.266450  3.306729  3.399024  3.543721  3.649225  3.706289  3.765278  3.749449  3.748915  3.723365  3.665401  3.643672  3.630012  3.631683  3.631534  3.649740  3.666381  3.680681  3.691131  3.698522  3.651489  3.607219  3.601508  3.605288
44.025000  7.575000  2.756570  2.825988  2.955452  2.855002  2.835105  2.831120  2.875248  2.990352  3.193035  3.296587  3.313254  3.321088  3.383582  3.475149  3.599024  3.704198  3.745961  3.793531  3.772871  3.758206  3.723762  3.667078  3.645270  3.630728  3.636389  3.638540  3.657758  3.674770  3.689624  3.700797  3.702322  3.652407  3.610971  3.605273  3.608811
44.025000  7.725000  2.698195  2.801758  2.817345  2.808004  2.821415  2.809299  2.903568  3.028211  3.229118  3.302414  3.376619  3.397841  3.479808  3.573348  3.670305  3.773400  3.777445  3.816745  3.786538  3.760433  3.722696  3.668721  3.650207  3.633646  3.641966  3.646111  3.665671  3.682198  3.696976  3.710177  3.706563  3.655806  3.616399  3.609414  3.612609
44.025000  7.875000  2.610107  2.709392  2.797941  2.783414  2.810315  2.817154  2.901748  3.028563  3.250757  3.379372  3.481598  3.475013  3.507179  3.568197  3.655880  3.755746  3.760509  3.810155  3.780632  3.750779  3.712784  3.669204  3.656364  3.639079  3.649905  3.655434  3.674219  3.690901  3.704802  3.719122  3.710616  3.659100  3.621618  3.613451  3.617284
44.025000  8.025000  2.655768  2.760136  2.780391  2.734296  2.752022  2.792095  2.911184  3.065227  3.315920  3.503253  3.595996  3.589528  3.585772  3.646924  3.706046  3.799652  3.792817  3.822407  3.787810  3.744971  3.711995  3.674755  3.665767  3.647182  3.659702  3.666516  3.685031  3.700478  3.713788  3.728695  3.715114  3.663203  3.626832  3.617716  3.621922
44.025000  8.175000  2.602571  2.817309  2.788824  2.746486  2.787359  2.853483  3.010341  3.206008  3.428994  3.625331  3.668936  3.686154  3.709050  3.730186  3.748243  3.816411  3.805259  3.814686  3.779596  3.734461  3.709048  3.681243  3.673782  3.656603  3.669365  3.678129  3.697418  3.710413  3.722295  3.737040  3.718009  3.666303  3.632431  3.622338  3.625908
44.025000  8.325000  2.594413  2.772656  2.770034  2.757394  2.823904  2.942464  3.128001  3.359626  3.558279  3.751217  3.761366  3.781816  3.808560  3.805195  3.773391  3.817033  3.801882  3.796706  3.764367  3.718381  3.701115  3.685380  3.680460  3.665337  3.679011  3.691029  3.709932  3.721368  3.732006  3.745325  3.721730  3.671227  3.639045  3.628174  3.630311
44.025000  8.475000  2.555325  2.680887  2.723701  2.769369  2.859209  3.010273  3.180310  3.434224  3.623079  3.800797  3.829885  3.865628  3.932927  3.891401  3.797131  3.818427  3.787384  3.767404  3.748100  3.704073  3.693818  3.689650  3.687164  3.674359  3.688828  3.702397  3.721535  3.730219  3.739952  3.751768  3.725578  3.676551  3.645532  3.633070  3.634851
44.025000  8.625000  2.520135  2.575403  2.617002  2.762684  2.860880  2.994018  3.192636  3.451655  3.590536  3.733743  3.788962  3.885172  4.024776  3.936718  3.810042  3.800112  3.760504  3.733537  3.726821  3.691708  3.689533  3.694938  3.693736  3.683893  3.698290  3.711434  3.730430  3.736513  3.746118  3.755845  3.728749  3.681818  3.651918  3.637465  3.638737
44.025000  8.775000  2.472486  2.518619  2.565659  2.718937  2.792879  2.910410  3.126920  3.367457  3.500464  3.586816  3.709989  3.919753  4.058914  3.942425  3.802952  3.758024  3.730136  3.701474  3.701161  3.674988  3.681174  3.698524  3.699559  3.693604  3.707580  3.720587  3.738278  3.741627  3.751443  3.758847  3.730834  3.685684  3.656674  3.640037  3.641101
44.025000  8.925000  2.424456  2.433528  2.471305  2.614955  2.706381  2.830349  3.041175  3.237219  3.357813  3.425259  3.619359  3.894314  3.991191  3.875933  3.765137  3.704608  3.687069  3.663513  3.674208  3.659067  3.670367  3.696267  3.702074  3.703032  3.716743  3.730991  3.746159  3.746913  3.756446  3.761556  3.732021  3.688926  3.660236  3.641474  3.643114
44.025000  9.075000  2.380532  2.364913  2.385556  2.543520  2.643303  2.778131  2.976229  3.137905  3.257291  3.291474  3.512379  3.792360  3.923285  3.833072  3.731642  3.658733  3.645437  3.628509  3.649267  3.639164  3.655126  3.690557  3.702264  3.711104  3.724443  3.739270  3.752867  3.751256  3.759271  3.762175  3.730948  3.691054  3.663624  3.643159  3.646102
44.025000  9.225000  2.377930  2.342963  2.363070  2.436745  2.531173  2.686986  2.888374  3.043630  3.160826  3.213788  3.400490  3.611938  3.788254  3.753788  3.680809  3.610448  3.600133  3.586661  3.614846  3.615931  3.639040  3.683062  3.700407  3.714427  3.729203  3.744785  3.758652  3.755020  3.762708  3.763317  3.731189  3.694571  3.667400  3.645138  3.648728
44.025000  9.375000  2.381847  2.325099  2.312577  2.355919  2.454593  2.583049  2.737928  2.890075  2.990911  3.098990  3.280461  3.439175  3.602362  3.606750  3.610497  3.560727  3.554956  3.546764  3.578418  3.591054  3.620418  3.675152  3.696094  3.715948  3.731388  3.746714  3.762082  3.757056  3.763965  3.762864  3.730676  3.698186  3.669996  3.646917  3.652051
43.875000  3.975000  2.511029  2.564034  2.601380  2.725851  2.798478  2.841666  2.900295  2.980033  3.097022  3.258790  3.441515  3.706756  3.699256  3.664793  3.660320  3.649846  3.648704  3.655083  3.661726  3.663665  3.670307  3.680051  3.676143  3.665920  3.662695  3.660469  3.651518  3.643536  3.640746  3.653972  3.671135  3.688164  3.702621  3.682218  3.670004
43.875000  4.125000  2.432648  2.496600  2.557255  2.684054  2.778130  2.849371  2.901987  2.980726  3.113910  3.278937  3.441216  3.666164  3.662455  3.641073  3.635171  3.628498  3.631625  3.640706  3.654384  3.659398  3.668304  3.677928  3.673733  3.664902  3.663150  3.661367  3.651418  3.641033  3.636989  3.648997  3.669268  3.687106  3.697608  3.677180  3.668393
43.875000  4.275000  2.400962  2.491891  2.569721  2.661894  2.738818  2.812619  2.871116  2.966271  3.096678  3.275704  3.422697  3.613003  3.605769  3.591738  3.597051  3.604769  3.609305  3.621851  3.641522  3.649894  3.662412  3.673117  3.673280  3.665765  3.665540  3.662599  3.650217  3.637209  3.632958  3.643970  3.666505  3.685740  3.692729  3.671955  3.665950
43.875000  4.425000  2.332127  2.450068  2.548829  2.613247  2.688260  2.756270  2.844018  2.974250  3.098659  3.284883  3.390071  3.541474  3.532058  3.534615  3.550477  3.574172  3.584948  3.599055  3.626331  3.639231  3.655966  3.670553  3.673651  3.666504  3.666709  3.662704  3.648351  3.633456  3.628938  3.638619  3.663386  3.683870  3.687544  3.666441  3.662671
43.875000  4.575000  2.279723  2.408207  2.485455  2.531883  2.611445  2.694975  2.785875  2.919597  3.031161  3.226069  3.332444  3.459841  3.465362  3.491166  3.521439  3.552557  3.567137  3.584232  3.615585  3.633000  3.651854  3.668664  3.674797  3.667735  3.669803  3.664258  3.646312  3.629482  3.624655  3.633091  3.659292  3.681471  3.681581  3.661115  3.659286
43.875000  4.725000  2.238744  2.331597  2.409097  2.428962  2.495614  2.589276  2.673535  2.813359  2.952273  3.158603  3.261967  3.383240  3.401804  3.444916  3.493969  3.534255  3.554094  3.573034  3.609408  3.628267  3.649035  3.665294  3.673358  3.665958  3.669941  3.664141  3.643545  3.625174  3.620246  3.628515  3.655734  3.678700  3.674944  3.654814  3.655053
43.875000  4.875000  2.212478  2.253020  2.311920  2.338143  2.407262  2.509627  2.611980  2.760659  2.906999  3.096664  3.200473  3.322808  3.357787  3.410134  3.472481  3.519066  3.544295  3.564336  3.604457  3.625714  3.650202  3.663721  3.673057  3.664432  3.669239  3.661773  3.638631  3.619841  3.615019  3.623262  3.651964  3.675910  3.668212  3.647653  3.650467
43.875000  5.025000  2.191621  2.181636  2.220326  2.245784  2.312960  2.417365  2.528489  2.686761  2.844396  3.046466  3.153502  3.288949  3.342775  3.409288  3.468960  3.516388  3.541844  3.561745  3.600549  3.625282  3.652660  3.666707  3.674938  3.663663  3.669792  3.660117  3.634807  3.615335  3.610274  3.617192  3.647691  3.672765  3.660922  3.640312  3.645356
43.875000  5.175000  2.163309  2.095203  2.102447  2.129549  2.181109  2.290691  2.408049  2.593827  2.770827  2.991297  3.125598  3.279048  3.354535  3.439834  3.486751  3.528185  3.551692  3.568576  3.603800  3.630311  3.657217  3.672428  3.678187  3.665211  3.669434  3.658706  3.631467  3.611945  3.606808  3.612430  3.643662  3.669794  3.653637  3.633045  3.639982
43.875000  5.325000  2.131029  2.059724  2.068925  2.103368  2.153857  2.244310  2.367924  2.546552  2.727740  2.954105  3.113447  3.301337  3.400944  3.488057  3.518862  3.550406  3.567816  3.574964  3.606393  3.633656  3.658701  3.674084  3.678267  3.665789  3.668386  3.656027  3.628286  3.609485  3.605056  3.609069  3.640602  3.667249  3.646290  3.624651  3.634091
43.875000  5.475000  2.164033  2.110238  2.108179  2.144789  2.215822  2.291884  2.376890  2.518077  2.690398  2.916535  3.090304  3.324690  3.455997  3.552238  3.567394  3.584442  3.591477  3.588508  3.611353  3.639629  3.663863  3.674675  3.675789  3.663254  3.665698  3.652524  3.625572  3.608585  3.604773  3.606594  3.637305  3.663500  3.638222  3.615455  3.627568
43.875000  5.625000  2.228933  2.291951  2.272511  2.334373  2.391198  2.474292  2.505637  2.570705  2.718656  2.882997  3.057261  3.285192  3.453915  3.584478  3.600562  3.605991  3.610411  3.603980  3.618464  3.649423  3.673514  3.680489  3.677257  3.665025  3.666703  3.650698  3.623787  3.608084  3.605557  3.606061  3.637073  3.661549  3.632736  3.608218  3.622107
43.875000  5.775000  2.370249  2.479511  2.447221  2.487472  2.544448  2.609309  2.625232  2.654031  2.774866  2.902600  3.076094  3.291196  3.469135  3.601359  3.615352  3.621030  3.621300  3.617094  3.632244  3.662686  3.685106  3.685667  3.681112  3.669910  3.668082  3.651488  3.625687  3.611883  3.608853  3.608046  3.638584  3.659624  3.627206  3.603250  3.617475
43.875000  5.925000  2.427640  2.538458  2.564260  2.591926  2.617360  2.691466  2.700942  2.726652  2.834702  2.932887  3.096431  3.291951  3.456914  3.578215  3.606719  3.622590  3.628456  3.623325  3.642095  3.671665  3.692604  3.689379  3.684427  3.675646  3.671410  3.652246  3.628055  3.615569  3.612681  3.612591  3.642480  3.659194  3.622572  3.599789  3.613824
43.875000  6.075000  2.430436  2.521700  2.632601  2.667560  2.667330  2.731958  2.738647  2.782440  2.885648  2.968614  3.120342  3.289886  3.438176  3.574646  3.611643  3.631104  3.634875  3.627543  3.645076  3.674216  3.695208  3.688635  3.683969  3.677844  3.672279  3.651727  3.629914  3.620335  3.617474  3.618207  3.646864  3.657662  3.617651  3.596686  3.610427
43.875000  6.225000  2.443418  2.538415  2.634202  2.705232  2.693966  2.753978  2.765536  2.807143  2.901685  3.009168  3.156611  3.293365  3.437370  3.555977  3.607756  3.631434  3.637476  3.637666  3.653469  3.682385  3.702204  3.690827  3.683221  3.677357  3.671876  3.650346  3.633028  3.626324  3.623477  3.624817  3.652496  3.655978  3.613434  3.594712  3.607517
43.875000  6.375000  2.498353  2.578333  2.605231  2.693955  2.701652  2.778043  2.784345  2.828331  2.919672  3.033581  3.173707  3.297984  3.437042  3.536545  3.603125  3.631820  3.634506  3.644493  3.655028  3.687601  3.706790  3.689582  3.680908  3.673937  3.668374  3.647294  3.634812  3.631040  3.628068  3.631242  3.657463  3.654679  3.609468  3.593960  3.605038
43.875000  6.525000  2.445488  2.495657  2.518227  2.693651  2.709097  2.770641  2.779067  2.839499  2.928947  3.043973  3.178464  3.318437  3.455700  3.541193  3.605421  3.634119  3.630425  3.650611  3.659338  3.692109  3.711148  3.688933  3.677235  3.667657  3.662694  3.644049  3.636014  3.635410  3.633272  3.639077  3.663312  3.653559  3.606487  3.593768  3.602878
43.875000  6.675000  2.403165  2.508529  2.554524  2.705460  2.730931  2.784801  2.795981  2.857636  2.959479  3.103095  3.206099  3.343927  3.506369  3.583140  3.631711  3.657724  3.648281  3.667539  3.674844  3.702585  3.711846  3.684393  3.672912  3.659205  3.656250  3.639996  3.637611  3.640258  3.640968  3.648738  3.670053  3.653260  3.604119  3.593806  3.601071
43.875000  6.825000  2.478700  2.637484  2.657550  2.718477  2.754527  2.805149  2.806494  2.879032  2.976615  3.101604  3.186215  3.318765  3.478297  3.561488  3.638341  3.672224  3.670280  3.686706  3.685672  3.705220  3.709383  3.676098  3.665208  3.648680  3.647151  3.634224  3.637426  3.642486  3.646490  3.656001  3.676211  3.651599  3.603163  3.594084  3.600654
43.875000  6.975000  2.586102  2.804139  2.786489  2.751038  2.758412  2.812108  2.821751  2.927445  3.018385  3.116223  3.210013  3.304577  3.434886  3.526447  3.629334  3.666801  3.680194  3.699243  3.698664  3.711719  3.708260  3.669464  3.656573  3.638785  3.638549  3.629268  3.638529  3.646732  3.652798  3.663947  3.682130  3.651029  3.602983  3.594760  3.600628
43.875000  7.125000  2.599789  2.856074  2.913391  2.837622  2.852184  2.879546  2.906265  2.990927  3.099699  3.172933  3.256874  3.332439  3.441709  3.538882  3.633011  3.689980  3.722439  3.741430  3.730131  3.731462  3.714760  3.669939  3.653522  3.636123  3.636854  3.629219  3.641088  3.652556  3.662240  3.673265  3.688102  3.652131  3.605397  3.597710  3.601955
43.875000  7.275000  2.605409  2.835493  2.952199  2.862469  2.893216  2.933608  2.973624  3.010700  3.124805  3.201612  3.288435  3.371343  3.460828  3.542002  3.637861  3.709573  3.742615  3.776767  3.755650  3.750181  3.723656  3.672943  3.655008  3.636761  3.636478  3.631112  3.645535  3.658691  3.670758  3.681727  3.693475  3.653408  3.607698  3.600958  3.604569
43.875000  7.425000  2.487289  2.639812  2.834285  2.777748  2.802066  2.885910  2.952014  2.995497  3.127196  3.218862  3.323898  3.383164  3.427678  3.501534  3.618546  3.710670  3.742698  3.794399  3.768059  3.758664  3.728253  3.675357  3.655573  3.636394  3.637486  3.635573  3.651636  3.665544  3.680035  3.691476  3.699031  3.656117  3.610853  3.604530  3.607682
43.875000  7.575000  2.429012  2.635853  2.894603  2.765169  2.796962  2.897865  3.017216  3.141535  3.314956  3.340625  3.420247  3.483237  3.541853  3.582146  3.670803  3.746642  3.767421  3.822372  3.788367  3.767586  3.731936  3.677140  3.656457  3.637346  3.642247  3.642473  3.660090  3.674191  3.690244  3.702082  3.703570  3.658879  3.614641  3.608051  3.610703
43.875000  7.725000  2.207228  2.464014  2.751068  2.732554  2.760533  2.891009  3.079115  3.291415  3.524058  3.524286  3.590991  3.640895  3.664995  3.662986  3.712492  3.790540  3.805145  3.846621  3.806283  3.772228  3.731593  3.680123  3.659695  3.639617  3.647157  3.649927  3.668383  3.682964  3.698419  3.710926  3.707154  3.660827  3.618446  3.611339  3.613966
43.875000  7.875000  2.168813  2.432117  2.705957  2.729705  2.793072  2.906516  3.109651  3.341871  3.593530  3.685349  3.730377  3.737396  3.700923  3.693227  3.728784  3.819900  3.822484  3.854941  3.814753  3.771316  3.729883  3.681456  3.665198  3.643579  3.652785  3.657379  3.676061  3.690507  3.704647  3.717304  3.709019  3.662757  3.622178  3.614040  3.616924
43.875000  8.025000  2.192997  2.420682  2.672147  2.695886  2.786766  2.907818  3.138477  3.423818  3.698179  3.851395  3.848944  3.823305  3.767544  3.760573  3.771796  3.847480  3.842054  3.852684  3.812763  3.765723  3.727011  3.683491  3.670790  3.648954  3.659879  3.666303  3.684538  3.698095  3.710785  3.724209  3.711810  3.664499  3.625296  3.616896  3.620597
43.875000  8.175000  2.299302  2.566907  2.737410  2.714444  2.790659  2.925488  3.166339  3.492540  3.716850  3.869623  3.874421  3.851651  3.800756  3.810249  3.803923  3.860272  3.846011  3.846334  3.809180  3.757046  3.723480  3.684342  3.675577  3.654438  3.668225  3.676641  3.695650  3.707321  3.718086  3.732067  3.715930  3.667446  3.628847  3.620726  3.624393
43.875000  8.325000  2.353044  2.641707  2.757926  2.739154  2.833313  3.009817  3.237700  3.569843  3.746719  3.890026  3.870420  3.866787  3.826278  3.828578  3.812667  3.847757  3.831299  3.820942  3.790895  3.742429  3.718574  3.687390  3.681427  3.662232  3.676512  3.686775  3.706124  3.715817  3.726165  3.739255  3.719107  3.670249  3.633371  3.624970  3.627902
43.875000  8.475000  2.422325  2.594163  2.716861  2.772006  2.888901  3.090273  3.296427  3.575281  3.749318  3.886916  3.847412  3.867264  3.868810  3.835173  3.802225  3.825271  3.807507  3.786299  3.766606  3.726584  3.712860  3.691617  3.688778  3.669707  3.684900  3.698659  3.718032  3.726125  3.735847  3.748445  3.723791  3.675011  3.639716  3.629426  3.631936
43.875000  8.625000  2.425320  2.548254  2.640136  2.725054  2.875550  3.082427  3.271819  3.496196  3.655500  3.756835  3.754520  3.812354  3.904668  3.868118  3.791656  3.794772  3.769706  3.744685  3.740825  3.712649  3.710525  3.697187  3.695594  3.678766  3.693891  3.707314  3.727144  3.733371  3.742601  3.753804  3.725869  3.678562  3.645334  3.633146  3.636291
43.875000  8.775000  2.417834  2.444777  2.511641  2.655293  2.809067  3.017839  3.193258  3.369422  3.506559  3.595356  3.635028  3.743793  3.902390  3.847038  3.769199  3.754161  3.738292  3.707778  3.713239  3.696885  3.702525  3.699984  3.698116  3.686722  3.700529  3.715050  3.734205  3.738448  3.747953  3.757036  3.727282  3.681932  3.650623  3.636219  3.638956
43.875000  8.925000  2.381411  2.385868  2.430894  2.559297  2.703983  2.902729  3.121704  3.269206  3.403030  3.455602  3.523954  3.693067  3.873953  3.810215  3.741652  3.709592  3.702622  3.672459  3.686866  3.677617  3.686663  3.695566  3.696911  3.693944  3.707311  3.723278  3.740769  3.742659  3.752388  3.758917  3.727520  3.684917  3.654745  3.637950  3.640913
43.875000  9.075000  2.351985  2.352993  2.357872  2.520368  2.649026  2.825686  3.063941  3.184331  3.314709  3.342750  3.454135  3.647827  3.813010  3.753768  3.700754  3.655480  3.653097  3.630150  3.656399  3.654192  3.670470  3.689848  3.697017  3.701298  3.714011  3.730189  3.746465  3.746003  3.754667  3.758279  3.726619  3.686590  3.658091  3.638834  3.642720
43.875000  9.225000  2.358070  2.325957  2.312575  2.429062  2.571092  2.750054  2.964599  3.068753  3.202491  3.221113  3.376506  3.613719  3.748508  3.703104  3.667442  3.613950  3.611048  3.594598  3.622441  3.628681  3.654490  3.678771  3.694334  3.705469  3.717638  3.733619  3.748791  3.746153  3.755082  3.756759  3.724705  3.687591  3.660594  3.639976  3.644703
43.875000  9.375000  2.380630  2.297898  2.264315  2.307859  2.419762  2.597441  2.815288  2.904617  3.028352  3.053861  3.229435  3.480053  3.640700  3.632877  3.632449  3.579082  3.582208  3.571881  3.598778  3.607639  3.635006  3.668330  3.689175  3.707286  3.719537  3.734537  3.750626  3.747452  3.756523  3.756381  3.724107  3.690144  3.663662  3.641911  3.647938
43.725000  3.975000  2.531670  2.602463  2.667983  2.760408  2.806297  2.871056  2.955591  3.047272  3.230205  3.428210  3.535903  3.715426  3.713183  3.670944  3.659491  3.645779  3.650010  3.663577  3.675062  3.674218  3.678884  3.690943  3.682838  3.672711  3.667861  3.660674  3.652245  3.643913  3.642547  3.650785  3.672269  3.687862  3.699144  3.676531  3.665996
43.725000  4.125000  2.459194  2.563911  2.634733  2.707335  2.761036  2.814070  2.921797  3.045021  3.217402  3.409654  3.508798  3.665472  3.644483  3.614552  3.617051  3.622248  3.630727  3.645650  3.664957  3.669407  3.676208  3.688891  3.681201  3.671618  3.668693  3.661853  3.651852  3.641325  3.638894  3.646621  3.669982  3.687110  3.695312  3.672513  3.663801
43.725000  4.275000  2.386966  2.500195  2.567079  2.628124  2.697813  2.761366  2.896036  3.057178  3.209746  3.409660  3.473710  3.603171  3.571477  3.559617  3.577326  3.595576  3.610373  3.630081  3.655867  3.664162  3.671848  3.685031  3.679744  3.670641  3.670055  3.663598  3.651047  3.638738  3.635000  3.642688  3.666920  3.685615  3.691039  3.668174  3.661329
43.725000  4.425000  2.333909  2.457724  2.500430  2.544913  2.612290  2.709610  2.841535  2.994256  3.153279  3.371708  3.427536  3.533637  3.519123  3.516752  3.548698  3.575654  3.591471  3.613738  3.645712  3.658109  3.668975  3.680721  3.678374  3.668717  3.670770  3.664970  3.650038  3.635818  3.631122  3.638705  3.663152  3.683331  3.686214  3.663548  3.658384
43.725000  4.575000  2.286635  2.398412  2.452736  2.496341  2.576374  2.687832  2.810305  2.939732  3.113861  3.327255  3.374436  3.476049  3.471799  3.473001  3.517963  3.554228  3.574200  3.598930  3.638758  3.653890  3.668801  3.678622  3.678276  3.667049  3.670283  3.665447  3.648527  3.633192  3.627862  3.635210  3.660154  3.681622  3.681095  3.657643  3.654835
43.725000  4.725000  2.263177  2.352666  2.405797  2.452399  2.535143  2.660568  2.775002  2.884389  3.053012  3.259758  3.325747  3.450284  3.460115  3.463255  3.506335  3.547699  3.568622  3.596812  3.636333  3.655856  3.671728  3.680924  3.679668  3.666513  3.670233  3.664865  3.645735  3.629856  3.624647  3.630473  3.656977  3.679509  3.675795  3.651676  3.650809
43.725000  4.875000  2.254463  2.317083  2.370721  2.402507  2.463096  2.567320  2.669023  2.794024  2.964429  3.186648  3.267531  3.418204  3.441844  3.462105  3.503291  3.546950  3.568601  3.597196  3.635949  3.656535  3.672891  3.684004  3.681820  3.667412  3.671192  3.665134  3.644377  3.627792  3.622185  3.626693  3.653949  3.676613  3.669710  3.645571  3.646264
43.725000  5.025000  2.249563  2.273156  2.316643  2.345618  2.393942  2.481478  2.582160  2.717048  2.880120  3.111580  3.208459  3.396525  3.439908  3.472365  3.515584  3.557101  3.577363  3.598164  3.637013  3.655424  3.671599  3.683206  3.681425  3.666952  3.671386  3.663798  3.641567  3.625206  3.620276  3.624012  3.651568  3.673807  3.663312  3.638940  3.641457
43.725000  5.175000  2.248806  2.235682  2.276893  2.296692  2.354314  2.435233  2.519325  2.660849  2.825836  3.064562  3.181719  3.402836  3.470311  3.515571  3.551371  3.584522  3.596678  3.605130  3.636003  3.654969  3.670731  3.683410  3.681796  3.666517  3.671604  3.662434  3.639400  3.623394  3.618562  3.621239  3.649545  3.671220  3.657051  3.632369  3.636534
43.725000  5.325000  2.244947  2.215974  2.259760  2.241570  2.318797  2.368329  2.452345  2.614687  2.786111  3.028323  3.174341  3.413867  3.498884  3.563076  3.589239  3.612566  3.617723  3.617845  3.639922  3.658728  3.673528  3.685019  3.682274  3.667710  3.671877  3.662569  3.638724  3.623061  3.618504  3.620272  3.648290  3.669919  3.651231  3.625224  3.631890
43.725000  5.475000  2.298476  2.324366  2.371261  2.357635  2.409834  2.445071  2.498069  2.621500  2.772388  3.005035  3.175142  3.401178  3.523282  3.617058  3.627189  3.639388  3.641670  3.630481  3.645740  3.666230  3.678866  3.685954  3.681385  3.667110  3.671359  3.661249  3.637905  3.622740  3.618686  3.618824  3.646967  3.668513  3.645756  3.619460  3.627435
43.725000  5.625000  2.366280  2.505196  2.444669  2.458406  2.493594  2.522946  2.557852  2.638376  2.778834  2.982320  3.178499  3.403033  3.534528  3.648834  3.655436  3.660813  3.662972  3.644901  3.657480  3.678312  3.688590  3.690028  3.681690  3.669240  3.673458  3.662050  3.638603  3.624111  3.620056  3.619057  3.646427  3.666729  3.640347  3.613901  3.622846
43.725000  5.775000  2.430000  2.616815  2.532116  2.555570  2.592400  2.630462  2.647320  2.678205  2.826054  2.997572  3.177981  3.385826  3.536537  3.667335  3.676655  3.678753  3.680863  3.659544  3.667329  3.687459  3.696988  3.694955  3.685631  3.674413  3.677191  3.663212  3.640470  3.626511  3.622693  3.621063  3.647779  3.665191  3.635492  3.609269  3.618987
43.725000  5.925000  2.438496  2.623444  2.590576  2.655002  2.668286  2.699208  2.720710  2.756206  2.906473  3.042806  3.182665  3.368953  3.528198  3.657366  3.687680  3.694674  3.686320  3.663218  3.671423  3.692081  3.704077  3.696951  3.685956  3.676872  3.677989  3.662226  3.641669  3.629229  3.624593  3.623059  3.649717  3.663550  3.630470  3.605725  3.615372
43.725000  6.075000  2.489531  2.621619  2.698535  2.771319  2.783720  2.811106  2.822710  2.856549  2.984965  3.092219  3.208612  3.386480  3.557845  3.650632  3.689981  3.703499  3.693017  3.678150  3.681543  3.698301  3.707219  3.696518  3.685722  3.678708  3.678877  3.661728  3.643573  3.632885  3.627970  3.627895  3.653826  3.662891  3.625961  3.602698  3.611854
43.725000  6.225000  2.493808  2.601969  2.747541  2.808183  2.819781  2.863125  2.887938  2.941056  3.035635  3.126342  3.234711  3.387015  3.531920  3.615050  3.663766  3.683568  3.676029  3.670959  3.676352  3.694961  3.705944  3.694571  3.685676  3.679360  3.678708  3.661153  3.645847  3.637686  3.632576  3.634262  3.658022  3.661884  3.621432  3.600152  3.608838
43.725000  6.375000  2.533997  2.591842  2.721990  2.792619  2.792244  2.839740  2.883479  2.949213  3.022867  3.131912  3.247508  3.380438  3.512425  3.582064  3.639910  3.665987  3.653185  3.657680  3.665961  3.693482  3.710631  3.697867  3.687331  3.679737  3.676104  3.658048  3.646336  3.640662  3.636509  3.640510  3.663100  3.659759  3.616961  3.598618  3.606555
43.725000  6.525000  2.486795  2.501003  2.669043  2.809869  2.814617  2.861214  2.895125  2.985252  3.055543  3.189120  3.289353  3.422315  3.542016  3.596230  3.648382  3.669820  3.655236  3.666310  3.677410  3.703830  3.717173  3.698385  3.686221  3.676888  3.672409  3.654493  3.646520  3.643288  3.639880  3.646600  3.668434  3.658369  3.613506  3.598031  3.604710
43.725000  6.675000  2.454438  2.542902  2.633692  2.813671  2.818754  2.869428  2.881414  3.004824  3.082775  3.250634  3.337684  3.441881  3.553642  3.606362  3.660697  3.683784  3.673394  3.683759  3.688992  3.713896  3.722871  3.696647  3.684221  3.670456  3.667056  3.651045  3.648125  3.647346  3.646487  3.654745  3.674201  3.657838  3.610367  3.597751  3.603396
43.725000  6.825000  2.445676  2.614018  2.574952  2.775774  2.789428  2.847219  2.864629  3.030019  3.119962  3.285986  3.372365  3.481499  3.578243  3.623888  3.676520  3.705607  3.704964  3.709529  3.708620  3.725697  3.727206  3.693577  3.680994  3.664544  3.661122  3.646296  3.649040  3.651410  3.652542  3.662667  3.680954  3.657506  3.609095  3.597910  3.603781
43.725000  6.975000  2.425721  2.641317  2.642128  2.788942  2.832340  2.919801  2.941281  3.090365  3.175207  3.303188  3.411480  3.500908  3.600821  3.660076  3.700761  3.724910  3.731023  3.738938  3.731765  3.740944  3.730472  3.688324  3.674253  3.655691  3.653480  3.641414  3.650357  3.655118  3.659114  3.669171  3.684651  3.656585  3.609065  3.599825  3.605262
43.725000  7.125000  2.391261  2.729255  2.809347  2.841837  2.876383  2.957863  3.003091  3.130754  3.241053  3.353344  3.440865  3.531673  3.603895  3.660460  3.712030  3.736611  3.753177  3.771357  3.758985  3.756386  3.734447  3.685290  3.669273  3.649755  3.649939  3.640486  3.651355  3.658475  3.665962  3.675684  3.688701  3.656879  3.609781  3.602517  3.606996
43.725000  7.275000  2.217769  2.540403  2.798572  2.760725  2.827299  2.939964  3.005084  3.133094  3.278171  3.430008  3.507335  3.589227  3.622598  3.665578  3.733343  3.765561  3.773591  3.801045  3.781346  3.765661  3.736397  3.685546  3.667290  3.648246  3.649286  3.642622  3.654851  3.663968  3.674428  3.684846  3.694579  3.659108  3.611751  3.605073  3.608581
43.725000  7.425000  2.082608  2.295614  2.734703  2.740525  2.816775  3.004924  3.141554  3.264380  3.433257  3.562376  3.608364  3.641721  3.649300  3.653829  3.728818  3.770239  3.777070  3.816773  3.791399  3.769151  3.736369  3.686853  3.666630  3.646860  3.649398  3.646116  3.658890  3.668926  3.682136  3.693082  3.700051  3.661420  3.614011  3.607955  3.610683
43.725000  7.575000  1.920431  2.140706  2.626142  2.737011  2.860224  3.108741  3.282817  3.431868  3.611804  3.682147  3.717124  3.741134  3.729256  3.721346  3.767756  3.814870  3.812354  3.848734  3.809620  3.773346  3.735556  3.686962  3.666907  3.646900  3.650604  3.649490  3.663949  3.674528  3.690109  3.701355  3.704834  3.663635  3.617234  3.610983  3.613273
43.725000  7.725000  1.815956  2.083035  2.620271  2.747363  2.890975  3.144394  3.346647  3.534544  3.720702  3.790796  3.810522  3.838725  3.803703  3.768971  3.785897  3.832291  3.827498  3.870221  3.824366  3.776444  3.736027  3.689364  3.669917  3.648775  3.653897  3.654877  3.670835  3.681889  3.697613  3.709321  3.709192  3.666204  3.620320  3.613990  3.615764
43.725000  7.875000  1.761885  2.039806  2.571160  2.745572  2.905595  3.156818  3.369344  3.583082  3.809519  3.900433  3.895957  3.920423  3.867914  3.821594  3.799672  3.853957  3.844574  3.875209  3.825861  3.773375  3.734295  3.690529  3.672517  3.650793  3.657268  3.660391  3.678004  3.689712  3.704717  3.716861  3.711915  3.666198  3.621836  3.616086  3.618564
43.725000  8.025000  1.818316  2.108129  2.591841  2.736760  2.882517  3.120103  3.344707  3.587789  3.817454  3.964324  3.969629  3.961627  3.902170  3.863718  3.819075  3.868121  3.850954  3.866691  3.817152  3.766361  3.730695  3.690825  3.676454  3.653998  3.661919  3.667674  3.685942  3.697530  3.711144  3.723325  3.713846  3.667593  3.625378  3.618587  3.621275
43.725000  8.175000  1.946144  2.227784  2.644692  2.765420  2.892708  3.127090  3.343039  3.594172  3.816553  3.972693  3.997874  3.959574  3.897386  3.882754  3.822819  3.861931  3.843211  3.845839  3.801229  3.755229  3.725683  3.691040  3.681449  3.658544  3.668484  3.676788  3.695732  3.707057  3.718449  3.731120  3.715425  3.668702  3.627139  3.620476  3.624157
43.725000  8.325000  2.110893  2.392409  2.694793  2.775002  2.918097  3.139258  3.370282  3.628689  3.800568  3.941106  3.955709  3.949085  3.887689  3.891550  3.823314  3.853467  3.837689  3.829840  3.792302  3.747498  3.725369  3.693431  3.687684  3.665580  3.676554  3.687276  3.706446  3.716464  3.725965  3.738496  3.718564  3.672100  3.631460  3.624845  3.627809
43.725000  8.475000  2.262259  2.495615  2.693813  2.783659  2.928191  3.174746  3.424956  3.690179  3.801702  3.887423  3.886716  3.879552  3.832819  3.829981  3.786985  3.813485  3.812222  3.798629  3.773221  3.735182  3.723025  3.695852  3.691241  3.671733  3.683731  3.696157  3.716088  3.723822  3.732498  3.744182  3.720870  3.674088  3.635352  3.628458  3.631295
43.725000  8.625000  2.330435  2.536394  2.684577  2.768223  2.944592  3.191313  3.452080  3.670081  3.729669  3.747965  3.774661  3.785787  3.793865  3.775717  3.746277  3.760059  3.766510  3.752197  3.747651  3.721286  3.718695  3.697853  3.694821  3.677807  3.691594  3.704515  3.724650  3.730356  3.739178  3.749987  3.724398  3.677995  3.641166  3.632143  3.635069
43.725000  8.775000  2.381065  2.510546  2.584894  2.705166  2.911235  3.125053  3.364149  3.535659  3.572502  3.565898  3.614529  3.658543  3.727157  3.733083  3.711847  3.709423  3.725307  3.709176  3.718009  3.705750  3.712224  3.698915  3.696976  3.684826  3.698456  3.711525  3.730898  3.734900  3.744065  3.754059  3.726024  3.680587  3.645136  3.634125  3.636935
43.725000  8.925000  2.368131  2.430493  2.479327  2.590455  2.801821  3.026760  3.241881  3.377348  3.419445  3.410074  3.472938  3.579279  3.677005  3.704084  3.686940  3.660233  3.684836  3.671303  3.691705  3.691066  3.700382  3.696430  3.697229  3.691155  3.704181  3.718561  3.736117  3.737965  3.747667  3.756070  3.725783  3.682573  3.648223  3.634856  3.638226
43.725000  9.075000  2.372405  2.391722  2.381992  2.514945  2.690447  2.918783  3.161772  3.281634  3.327951  3.287887  3.347516  3.479013  3.612224  3.643097  3.639042  3.616433  3.642402  3.636392  3.670323  3.672562  3.685561  3.691750  3.696232  3.697177  3.709118  3.724209  3.741412  3.740990  3.750411  3.756742  3.724226  3.683152  3.651410  3.635600  3.640301
43.725000  9.225000  2.410961  2.358597  2.305696  2.438598  2.603584  2.825159  3.093310  3.194677  3.249817  3.223449  3.274397  3.428345  3.583818  3.610037  3.613455  3.589640  3.611139  3.608055  3.643986  3.652218  3.669900  3.683253  3.692969  3.700657  3.712010  3.727070  3.743375  3.740522  3.750614  3.754643  3.722109  3.683565  3.654274  3.636625  3.642098
43.725000  9.375000  2.447551  2.359457  2.254904  2.346706  2.502506  2.718097  2.970835  3.074841  3.158875  3.137891  3.198724  3.400953  3.545254  3.567226  3.587229  3.554989  3.577513  3.576942  3.614081  3.626762  3.646410  3.670877  3.687201  3.703218  3.713738  3.727265  3.743862  3.739128  3.749879  3.752191  3.719078  3.685258  3.656788  3.637365  3.643977
43.575000  3.975000  2.507370  2.579858  2.640455  2.675106  2.744436  2.823468  2.978031  3.137958  3.324804  3.459878  3.576790  3.680722  3.663682  3.623538  3.619056  3.626097  3.648440  3.674219  3.695490  3.698628  3.698536  3.701190  3.690521  3.679080  3.672863  3.664216  3.656452  3.647590  3.644020  3.649756  3.672862  3.689032  3.697716  3.672156  3.660908
43.575000  4.125000  2.438356  2.521823  2.585742  2.608166  2.692841  2.792777  2.975471  3.147641  3.303759  3.472487  3.545901  3.627113  3.614767  3.575437  3.586308  3.607642  3.630529  3.659159  3.687712  3.694666  3.696427  3.697891  3.686766  3.675390  3.672100  3.665582  3.656844  3.646753  3.641554  3.647533  3.670962  3.687489  3.694477  3.669035  3.659129
43.575000  4.275000  2.385330  2.480953  2.563653  2.579215  2.658152  2.771413  2.954523  3.089720  3.263572  3.454315  3.504255  3.580151  3.577168  3.540392  3.563337  3.590464  3.611602  3.643427  3.680488  3.693020  3.696913  3.696720  3.686354  3.673553  3.671903  3.666325  3.656388  3.645145  3.639412  3.644752  3.668539  3.686414  3.691195  3.665163  3.656943
43.575000  4.425000  2.349368  2.452451  2.532736  2.556720  2.630835  2.740358  2.917183  3.039628  3.225132  3.429841  3.459786  3.538957  3.537719  3.507630  3.542961  3.577125  3.599202  3.633853  3.671581  3.688408  3.694041  3.695301  3.686164  3.672288  3.671655  3.666131  3.654428  3.642907  3.637469  3.642029  3.666569  3.685824  3.687336  3.660320  3.654214
43.575000  4.575000  2.327410  2.434819  2.494648  2.508847  2.566653  2.678360  2.838603  2.966988  3.159142  3.370830  3.414732  3.516097  3.512881  3.492021  3.530960  3.571899  3.596036  3.631018  3.666157  3.683934  3.689795  3.695117  3.686767  3.672171  3.672853  3.666905  3.653463  3.641322  3.635926  3.639375  3.664898  3.684027  3.682720  3.655406  3.650950
43.575000  4.725000  2.315012  2.402736  2.456067  2.474515  2.521497  2.617726  2.772270  2.894392  3.083248  3.290684  3.359684  3.476368  3.486782  3.477465  3.523841  3.567334  3.593094  3.625223  3.662917  3.679806  3.686513  3.694136  3.687490  3.672666  3.674740  3.668619  3.653691  3.641519  3.636058  3.638562  3.663541  3.682567  3.678236  3.649949  3.647316
43.575000  4.875000  2.302944  2.373101  2.421846  2.443511  2.487587  2.578722  2.704199  2.825760  3.012050  3.228208  3.318728  3.471706  3.500866  3.499852  3.543644  3.585687  3.606602  3.629953  3.663449  3.677670  3.685389  3.693754  3.687728  3.672174  3.676427  3.670682  3.654062  3.641264  3.636096  3.637638  3.662342  3.680896  3.673339  3.644326  3.643261
43.575000  5.025000  2.305806  2.346090  2.412257  2.407765  2.446651  2.522922  2.623345  2.752539  2.947632  3.180122  3.291125  3.474368  3.523652  3.541092  3.577354  3.615819  3.628572  3.642866  3.668974  3.679502  3.687933  3.696132  3.689465  3.672625  3.678487  3.673257  3.655177  3.641298  3.636011  3.636478  3.661165  3.679214  3.668258  3.638806  3.639278
43.575000  5.175000  2.320353  2.340482  2.404604  2.377675  2.418249  2.471510  2.563637  2.710520  2.894805  3.128928  3.258795  3.475036  3.541039  3.582696  3.610316  3.641813  3.646242  3.649201  3.671546  3.682765  3.688993  3.696447  3.690434  3.673598  3.679742  3.674438  3.654877  3.639820  3.634826  3.634351  3.658758  3.677230  3.662733  3.633226  3.635443
43.575000  5.325000  2.351095  2.360567  2.436051  2.373996  2.445166  2.455580  2.556433  2.710580  2.878658  3.083137  3.237619  3.474532  3.554311  3.624847  3.641967  3.664017  3.662969  3.654309  3.671664  3.685550  3.690263  3.695556  3.689073  3.673511  3.678619  3.671889  3.652009  3.636986  3.633174  3.632255  3.656673  3.675063  3.656765  3.628546  3.631618
43.575000  5.475000  2.392800  2.513207  2.544050  2.480103  2.528392  2.537029  2.618940  2.736383  2.881075  3.075400  3.240431  3.495517  3.592581  3.687295  3.685325  3.694971  3.690373  3.669713  3.680103  3.692693  3.695828  3.694368  3.686893  3.673605  3.677910  3.669647  3.650234  3.635450  3.631729  3.631104  3.654676  3.673531  3.651969  3.623765  3.627937
43.575000  5.625000  2.387050  2.599893  2.615831  2.563140  2.582938  2.586135  2.644883  2.733641  2.876666  3.093334  3.261684  3.499402  3.619733  3.723357  3.721034  3.726013  3.716113  3.686903  3.691464  3.702539  3.703308  3.696632  3.686883  3.675464  3.680192  3.670525  3.651473  3.637125  3.632348  3.631184  3.653889  3.672003  3.647102  3.619231  3.624674
43.575000  5.775000  2.416875  2.619194  2.634574  2.630816  2.635144  2.647610  2.700647  2.773638  2.931826  3.098654  3.257862  3.460176  3.595105  3.709062  3.731284  3.737127  3.722265  3.691254  3.697589  3.708883  3.710592  3.699920  3.687280  3.676866  3.683134  3.672195  3.654501  3.639982  3.634937  3.633689  3.655406  3.670849  3.642528  3.615248  3.621572
43.575000  5.925000  2.424551  2.619533  2.632599  2.691647  2.705001  2.730850  2.786164  2.841914  3.011201  3.145152  3.270327  3.451807  3.606091  3.701460  3.740881  3.739746  3.723571  3.698131  3.704007  3.715619  3.717915  3.703876  3.691067  3.680695  3.686420  3.672938  3.656021  3.642555  3.637465  3.636765  3.658207  3.669713  3.637823  3.611273  3.618303
43.575000  6.075000  2.440020  2.553828  2.632744  2.719724  2.755568  2.792171  2.852777  2.902225  3.056293  3.175537  3.281383  3.442094  3.600087  3.672442  3.720520  3.725249  3.710576  3.691317  3.700852  3.714648  3.720820  3.705583  3.693680  3.683269  3.687613  3.672682  3.657284  3.645555  3.640042  3.639976  3.661895  3.668670  3.633675  3.608692  3.615289
43.575000  6.225000  2.473709  2.536140  2.679243  2.772931  2.811665  2.865839  2.926644  2.990538  3.096500  3.196035  3.292628  3.430132  3.561513  3.623781  3.682676  3.699904  3.688776  3.679013  3.693633  3.712935  3.723957  3.708023  3.696101  3.686042  3.687907  3.671717  3.658176  3.648710  3.643026  3.645595  3.666646  3.667681  3.629122  3.606375  3.612669
43.575000  6.375000  2.448267  2.469110  2.674422  2.763515  2.810432  2.874832  2.944129  3.028075  3.104661  3.214584  3.330460  3.460669  3.561342  3.613608  3.664122  3.687263  3.669649  3.668064  3.685719  3.709475  3.726788  3.709691  3.697968  3.688473  3.687288  3.669919  3.659182  3.651570  3.646328  3.651345  3.671773  3.666917  3.624767  3.604431  3.610281
43.575000  6.525000  2.417710  2.443383  2.663175  2.780366  2.834076  2.910083  2.988836  3.109724  3.177835  3.310748  3.403678  3.530844  3.614118  3.649693  3.686061  3.697473  3.680204  3.681143  3.700669  3.723643  3.736745  3.712317  3.699443  3.687480  3.685191  3.667473  3.660942  3.655647  3.650868  3.656908  3.676167  3.665187  3.620567  3.603397  3.608236
43.575000  6.675000  2.320286  2.431864  2.610061  2.805702  2.843032  2.900446  2.981636  3.144591  3.236516  3.391743  3.474420  3.566116  3.660064  3.690074  3.709393  3.718290  3.701466  3.701013  3.711372  3.733405  3.741443  3.711613  3.695978  3.682035  3.679500  3.662407  3.659864  3.657632  3.654994  3.662811  3.681080  3.664007  3.616706  3.602833  3.606838
43.575000  6.825000  2.278502  2.435866  2.546325  2.813354  2.867904  2.916294  3.012193  3.232311  3.346176  3.509013  3.579541  3.635996  3.722574  3.748736  3.753572  3.755933  3.737046  3.733926  3.730592  3.742267  3.739908  3.705356  3.689954  3.673699  3.673517  3.658933  3.661077  3.661509  3.661317  3.669763  3.686423  3.663492  3.614960  3.603150  3.607344
43.575000  6.975000  2.209737  2.392838  2.492848  2.783792  2.860708  2.962790  3.079346  3.294880  3.418162  3.588687  3.662247  3.713629  3.785781  3.811995  3.798125  3.794308  3.775378  3.771098  3.758457  3.754604  3.740136  3.699829  3.685328  3.667988  3.667994  3.656476  3.663152  3.665114  3.667207  3.675595  3.689809  3.663341  3.614566  3.604554  3.608701
43.575000  7.125000  2.123451  2.274259  2.389149  2.736058  2.846233  3.008009  3.131845  3.270875  3.400619  3.545972  3.645591  3.705680  3.759022  3.801727  3.806382  3.809979  3.796791  3.797066  3.778406  3.763813  3.739938  3.696722  3.681491  3.663365  3.664100  3.655508  3.666213  3.669727  3.674280  3.683120  3.694193  3.664547  3.615323  3.606649  3.610328
43.575000  7.275000  1.899891  2.119614  2.351490  2.688619  2.865810  3.135615  3.308392  3.472800  3.627608  3.735192  3.777058  3.804332  3.807297  3.817183  3.831321  3.824864  3.814420  3.821301  3.795322  3.771102  3.740321  3.694716  3.677122  3.659502  3.662549  3.656961  3.668233  3.673074  3.680632  3.689403  3.697713  3.665681  3.616439  3.608757  3.612027
43.575000  7.425000  1.767217  2.009613  2.423425  2.680731  2.900506  3.211418  3.425296  3.621100  3.798218  3.882856  3.866671  3.886928  3.850909  3.836969  3.849834  3.839710  3.829569  3.846045  3.814262  3.778543  3.741945  3.695406  3.675726  3.659571  3.662147  3.659700  3.671680  3.677913  3.687909  3.696538  3.702294  3.667897  3.618713  3.611504  3.614277
43.575000  7.575000  1.652695  1.829451  2.428644  2.720557  2.939770  3.237417  3.482246  3.710520  3.904014  3.975973  3.917891  3.925960  3.867263  3.844932  3.854863  3.853924  3.838995  3.864360  3.826630  3.782375  3.740709  3.694268  3.674010  3.657785  3.660011  3.661205  3.674985  3.682284  3.693816  3.703256  3.706714  3.669879  3.620822  3.614606  3.616661
43.575000  7.725000  1.589768  1.762808  2.382784  2.739812  2.953431  3.241060  3.488171  3.733401  3.935712  4.002060  3.940317  3.963785  3.894499  3.864582  3.856426  3.871852  3.853167  3.878198  3.831589  3.779599  3.736274  3.692313  3.674625  3.658258  3.660465  3.663715  3.678317  3.686810  3.699620  3.709803  3.710731  3.670533  3.622944  3.617411  3.618696
43.575000  7.875000  1.564790  1.788240  2.390311  2.754454  2.955870  3.236964  3.466343  3.712043  3.917960  4.021307  3.988466  4.009320  3.926913  3.888115  3.858347  3.881069  3.862002  3.883802  3.832362  3.774373  3.733904  3.695105  3.678654  3.659586  3.663395  3.667757  3.682834  3.692284  3.705512  3.716254  3.713494  3.670924  3.624471  3.619286  3.620502
43.575000  8.025000  1.564809  1.816479  2.443703  2.770808  2.957549  3.239938  3.450174  3.666940  3.874149  4.005702  3.998776  4.023941  3.951115  3.900811  3.840301  3.878755  3.858717  3.871614  3.821114  3.763411  3.730840  3.697716  3.683797  3.663270  3.668650  3.673535  3.688570  3.698490  3.711760  3.722525  3.715091  3.670709  3.625346  3.620485  3.622722
43.575000  8.175000  1.672336  1.931194  2.535015  2.787987  2.945810  3.219366  3.411420  3.600147  3.799353  3.979181  3.982020  3.995056  3.952941  3.908810  3.834208  3.870299  3.850085  3.851415  3.806422  3.753210  3.730185  3.700649  3.689241  3.668617  3.674922  3.681362  3.697314  3.706670  3.719411  3.730242  3.717121  3.671889  3.627581  3.622653  3.625283
43.575000  8.325000  1.820955  2.092489  2.639817  2.821957  2.983827  3.251466  3.408674  3.564208  3.733079  3.855744  3.913994  3.933064  3.900437  3.889294  3.820080  3.842569  3.822983  3.822604  3.785556  3.743703  3.729702  3.703625  3.694120  3.673238  3.681344  3.689769  3.707690  3.715187  3.726321  3.737191  3.718365  3.672201  3.629137  3.624599  3.628484
43.575000  8.475000  1.981313  2.266633  2.675937  2.855224  3.048815  3.295053  3.446184  3.607041  3.752351  3.815479  3.852778  3.856310  3.819706  3.843367  3.789816  3.803879  3.793353  3.792272  3.763682  3.735169  3.727573  3.705650  3.697957  3.678287  3.687026  3.697762  3.717401  3.723263  3.733214  3.743238  3.719893  3.673243  3.631708  3.627938  3.631662
43.575000  8.625000  2.154621  2.389817  2.716106  2.894456  3.090181  3.324314  3.497893  3.668528  3.755213  3.782538  3.808267  3.793363  3.755683  3.766098  3.736244  3.751939  3.755550  3.750145  3.738994  3.722666  3.725062  3.708131  3.701693  3.682019  3.692243  3.703563  3.724052  3.728244  3.737534  3.746943  3.721589  3.675094  3.635279  3.630255  3.633878
43.575000  8.775000  2.278301  2.436497  2.626434  2.847252  3.066537  3.281116  3.472303  3.621041  3.656236  3.640389  3.673206  3.671540  3.685182  3.695596  3.689767  3.702814  3.718071  3.711156  3.717249  3.713679  3.724254  3.707900  3.703029  3.687370  3.697859  3.709563  3.729975  3.732553  3.741838  3.750481  3.723636  3.677530  3.639150  3.632024  3.635465
43.575000  8.925000  2.336661  2.461311  2.566648  2.723800  2.990086  3.211460  3.422908  3.532074  3.518691  3.504390  3.546272  3.562305  3.614530  3.640200  3.644310  3.644913  3.680936  3.677629  3.694547  3.699168  3.712961  3.703768  3.702266  3.691870  3.702792  3.715519  3.734469  3.735345  3.745124  3.752492  3.723984  3.679171  3.642363  3.632955  3.637197
43.575000  9.075000  2.386038  2.449603  2.445910  2.602660  2.881371  3.137484  3.357402  3.448169  3.430711  3.403369  3.422445  3.452750  3.543812  3.589374  3.603404  3.595701  3.642248  3.644496  3.674393  3.684155  3.700529  3.697273  3.699971  3.696371  3.706658  3.718734  3.737218  3.735921  3.746172  3.752246  3.722191  3.679362  3.645339  3.633096  3.638365
43.575000  9.225000  2.450804  2.450305  2.371977  2.480681  2.745875  3.027539  3.278889  3.358334  3.366614  3.316671  3.326149  3.410710  3.501936  3.567104  3.585717  3.565093  3.606410  3.615766  3.650462  3.667021  3.686377  3.688366  3.695639  3.698851  3.708851  3.720254  3.737635  3.733951  3.744826  3.750192  3.719617  3.679349  3.647929  3.633967  3.640163
43.575000  9.375000  2.537908  2.476560  2.324466  2.397666  2.619208  2.888095  3.155703  3.205531  3.239864  3.188495  3.221454  3.353877  3.441500  3.517866  3.561691  3.544628  3.579902  3.592683  3.630050  3.644741  3.663102  3.674523  3.686492  3.696933  3.707550  3.717536  3.735421  3.730223  3.742278  3.746632  3.715824  3.679836  3.650274  3.634404  3.641544
