# Supplementary material for: Evidence for a serpentinized plate interface favouring continental subduction
Source: Nat Commun. 2020 May 1;11:2171. doi: 10.1038/s41467-020-15904-7 (PMC7195360; doi:10.1038/s41467-020-15904-7)
Supplement: Supplementary file 3 — Supplementary Data 1 [file 41467_2020_15904_MOESM3_ESM.zip › Supplementary Data 1/Readme.txt]

Supplementary Data 1: A txt file (titled Supplementary Data1.txt) storing dispersion dataset for inversion (by Yang Lu, Laurent Stehly, Anne Paul) 
Description to the data file: The file contains local Rayleigh wave group velocity dispersion curves extracted from 2-D tomographic maps at discrete periods for the CIFALPS area (longitude: 4.0-9.5°E; latitude: 43.5-47.0°N). The first and second values of each line are respectively latitude and longitude. The rest values are corresponding group velocity at periods of 5, 7, 9, 11, 13, 15, 17, 19, 21, 23, 25, 28, 31, 34, 37, 40, 43, 46, 49, 52, 55, 60, 65, 70, 75, 80, 85, 90, 95, 100, 110, 120, 130, 140, 150 seconds. 
